# Supplementary material for: Global-scale GWAS associates a subset of SNPs with animal-adapted variants in M. tuberculosis complex
Source: BMC Med Genomics. 2023 Oct 24;16:260. doi: 10.1186/s12920-023-01695-5 (PMC10598944; doi:10.1186/s12920-023-01695-5)
Supplement: Supplementary file 1 — Additional file 1. [file 12920_2023_1695_MOESM1_ESM.xlsx]

## Sheet: Metadata_Full
BIOPROJECT	ACCESSION_ID	ORGANISM	NATIONAL_ORIGIN	HOST_TAXON
PRJNA251692	SRR1792457	Mycobacterium tuberculosis variant bovis	USA	Bison bison
PRJNA715078	SRR13986557	Mycobacterium tuberculosis variant bovis	Algeria	Bos taurus
PRJNA715078	SRR13986558	Mycobacterium tuberculosis variant bovis	Algeria	Bos taurus
PRJNA715078	SRR13986559	Mycobacterium tuberculosis variant bovis	Algeria	Bos taurus
PRJNA715078	SRR13986562	Mycobacterium tuberculosis variant bovis	Algeria	Bos taurus
PRJNA715078	SRR13986564	Mycobacterium tuberculosis variant bovis	Algeria	Bos taurus
PRJNA625091	SRR14049336	Mycobacterium tuberculosis variant bovis	Argentina	Bos taurus
PRJNA625091	SRR14049337	Mycobacterium tuberculosis variant bovis	Argentina	Bos taurus
PRJNA625091	SRR14049338	Mycobacterium tuberculosis variant bovis	Argentina	Bos taurus
PRJNA625091	SRR14049339	Mycobacterium tuberculosis variant bovis	Argentina	Bos taurus
PRJNA625091	SRR14049341	Mycobacterium tuberculosis variant bovis	Argentina	Bos taurus
PRJNA625091	SRR11535171	Mycobacterium tuberculosis variant bovis	Argentina	Bos taurus
PRJNA625091	SRR11535173	Mycobacterium tuberculosis variant bovis	Argentina	Bos taurus
PRJNA625091	SRR11535174	Mycobacterium tuberculosis variant bovis	Argentina	Bos taurus
PRJNA625091	SRR11535175	Mycobacterium tuberculosis variant bovis	Argentina	Bos taurus
PRJNA625091	SRR11535176	Mycobacterium tuberculosis variant bovis	Argentina	Bos taurus
PRJNA625091	SRR11535177	Mycobacterium tuberculosis variant bovis	Argentina	Bos taurus
PRJNA625091	SRR14049340	Mycobacterium tuberculosis variant bovis	Argentina	Bos taurus
PRJNA625091	SRR14049343	Mycobacterium tuberculosis variant bovis	Argentina	Bos taurus
PRJNA625091	SRR14049334	Mycobacterium tuberculosis variant bovis	Argentina	Bos taurus
PRJNA625091	SRR14049335	Mycobacterium tuberculosis variant bovis	Argentina	Bos taurus
PRJNA675550	SRR13046672	Mycobacterium tuberculosis variant bovis	Brazil	Bos taurus
PRJNA675550	SRR13046674	Mycobacterium tuberculosis variant bovis	Brazil	Bos taurus
PRJNA675550	SRR13046677	Mycobacterium tuberculosis variant bovis	Brazil	Bos taurus
PRJNA675550	SRR13046678	Mycobacterium tuberculosis variant bovis	Brazil	Bos taurus
PRJNA675550	SRR13046679	Mycobacterium tuberculosis variant bovis	Brazil	Bos taurus
PRJNA675550	SRR13046680	Mycobacterium tuberculosis variant bovis	Brazil	Bos taurus
PRJEB39667	ERR4450924	Mycobacterium tuberculosis variant bovis	Brazil	Bos taurus
PRJEB39667	ERR4450957	Mycobacterium tuberculosis variant bovis	Brazil	Bos taurus
PRJEB39667	ERR4450958	Mycobacterium tuberculosis variant bovis	Brazil	Bos taurus
PRJEB39667	ERR4450963	Mycobacterium tuberculosis variant bovis	Brazil	Bos taurus
PRJEB39667	ERR4450964	Mycobacterium tuberculosis variant bovis	Brazil	Bos taurus
PRJEB39667	ERR4450966	Mycobacterium tuberculosis variant bovis	Brazil	Bos taurus
PRJEB39667	ERR4450967	Mycobacterium tuberculosis variant bovis	Brazil	Bos taurus
PRJEB39667	ERR4450968	Mycobacterium tuberculosis variant bovis	Brazil	Bos taurus
PRJEB39667	ERR4450975	Mycobacterium tuberculosis variant bovis	Brazil	Bos taurus
PRJEB39667	ERR4450919	Mycobacterium tuberculosis variant bovis	Brazil	Bos taurus
PRJEB39667	ERR4450920	Mycobacterium tuberculosis variant bovis	Brazil	Bos taurus
PRJEB39667	ERR4450921	Mycobacterium tuberculosis variant bovis	Brazil	Bos taurus
PRJEB39667	ERR4450922	Mycobacterium tuberculosis variant bovis	Brazil	Bos taurus
PRJEB39667	ERR4450923	Mycobacterium tuberculosis variant bovis	Brazil	Bos taurus
PRJEB39667	ERR4450925	Mycobacterium tuberculosis variant bovis	Brazil	Bos taurus
PRJEB39667	ERR4450926	Mycobacterium tuberculosis variant bovis	Brazil	Bos taurus
PRJEB39667	ERR4450927	Mycobacterium tuberculosis variant bovis	Brazil	Bos taurus
PRJEB39667	ERR4450928	Mycobacterium tuberculosis variant bovis	Brazil	Bos taurus
PRJEB39667	ERR4450929	Mycobacterium tuberculosis variant bovis	Brazil	Bos taurus
PRJEB39667	ERR4450930	Mycobacterium tuberculosis variant bovis	Brazil	Bos taurus
PRJEB39667	ERR4450931	Mycobacterium tuberculosis variant bovis	Brazil	Bos taurus
PRJEB39667	ERR4450932	Mycobacterium tuberculosis variant bovis	Brazil	Bos taurus
PRJEB39667	ERR4450933	Mycobacterium tuberculosis variant bovis	Brazil	Bos taurus
PRJEB39667	ERR4450934	Mycobacterium tuberculosis variant bovis	Brazil	Bos taurus
PRJEB39667	ERR4450935	Mycobacterium tuberculosis variant bovis	Brazil	Bos taurus
PRJEB39667	ERR4450936	Mycobacterium tuberculosis variant bovis	Brazil	Bos taurus
PRJEB39667	ERR4450937	Mycobacterium tuberculosis variant bovis	Brazil	Bos taurus
PRJEB39667	ERR4450938	Mycobacterium tuberculosis variant bovis	Brazil	Bos taurus
PRJEB39667	ERR4450939	Mycobacterium tuberculosis variant bovis	Brazil	Bos taurus
PRJEB39667	ERR4450940	Mycobacterium tuberculosis variant bovis	Brazil	Bos taurus
PRJEB39667	ERR4450941	Mycobacterium tuberculosis variant bovis	Brazil	Bos taurus
PRJEB39667	ERR4450942	Mycobacterium tuberculosis variant bovis	Brazil	Bos taurus
PRJEB39667	ERR4450943	Mycobacterium tuberculosis variant bovis	Brazil	Bos taurus
PRJEB39667	ERR4450944	Mycobacterium tuberculosis variant bovis	Brazil	Bos taurus
PRJEB39667	ERR4450945	Mycobacterium tuberculosis variant bovis	Brazil	Bos taurus
PRJEB39667	ERR4450946	Mycobacterium tuberculosis variant bovis	Brazil	Bos taurus
PRJEB39667	ERR4450947	Mycobacterium tuberculosis variant bovis	Brazil	Bos taurus
PRJEB39667	ERR4450948	Mycobacterium tuberculosis variant bovis	Brazil	Bos taurus
PRJEB39667	ERR4450949	Mycobacterium tuberculosis variant bovis	Brazil	Bos taurus
PRJEB39667	ERR4450950	Mycobacterium tuberculosis variant bovis	Brazil	Bos taurus
PRJEB39667	ERR4450951	Mycobacterium tuberculosis variant bovis	Brazil	Bos taurus
PRJEB39667	ERR4450952	Mycobacterium tuberculosis variant bovis	Brazil	Bos taurus
PRJEB39667	ERR4450953	Mycobacterium tuberculosis variant bovis	Brazil	Bos taurus
PRJEB39667	ERR4450954	Mycobacterium tuberculosis variant bovis	Brazil	Bos taurus
PRJEB39667	ERR4450955	Mycobacterium tuberculosis variant bovis	Brazil	Bos taurus
PRJEB39667	ERR4450956	Mycobacterium tuberculosis variant bovis	Brazil	Bos taurus
PRJEB39667	ERR4450959	Mycobacterium tuberculosis variant bovis	Brazil	Bos taurus
PRJEB39667	ERR4450960	Mycobacterium tuberculosis variant bovis	Brazil	Bos taurus
PRJEB39667	ERR4450961	Mycobacterium tuberculosis variant bovis	Brazil	Bos taurus
PRJEB39667	ERR4450962	Mycobacterium tuberculosis variant bovis	Brazil	Bos taurus
PRJEB39667	ERR4450965	Mycobacterium tuberculosis variant bovis	Brazil	Bos taurus
PRJEB39667	ERR4450969	Mycobacterium tuberculosis variant bovis	Brazil	Bos taurus
PRJEB39667	ERR4450970	Mycobacterium tuberculosis variant bovis	Brazil	Bos taurus
PRJEB39667	ERR4450971	Mycobacterium tuberculosis variant bovis	Brazil	Bos taurus
PRJEB39667	ERR4450972	Mycobacterium tuberculosis variant bovis	Brazil	Bos taurus
PRJEB39667	ERR4450973	Mycobacterium tuberculosis variant bovis	Brazil	Bos taurus
PRJEB39667	ERR4450974	Mycobacterium tuberculosis variant bovis	Brazil	Bos taurus
PRJEB39667	ERR4450976	Mycobacterium tuberculosis variant bovis	Brazil	Bos taurus
PRJEB39667	ERR4451180	Mycobacterium tuberculosis variant bovis	Brazil	Bos taurus
PRJEB39667	ERR4451181	Mycobacterium tuberculosis variant bovis	Brazil	Bos taurus
PRJEB39667	ERR4451182	Mycobacterium tuberculosis variant bovis	Brazil	Bos taurus
PRJEB39667	ERR4451183	Mycobacterium tuberculosis variant bovis	Brazil	Bos taurus
PRJEB39667	ERR4451184	Mycobacterium tuberculosis variant bovis	Brazil	Bos taurus
PRJEB39667	ERR4451185	Mycobacterium tuberculosis variant bovis	Brazil	Bos taurus
PRJEB39667	ERR4451186	Mycobacterium tuberculosis variant bovis	Brazil	Bos taurus
PRJEB39667	ERR4451187	Mycobacterium tuberculosis variant bovis	Brazil	Bos taurus
PRJEB39667	ERR4451188	Mycobacterium tuberculosis variant bovis	Brazil	Bos taurus
PRJEB39667	ERR4451189	Mycobacterium tuberculosis variant bovis	Brazil	Bos taurus
PRJEB39667	ERR4451190	Mycobacterium tuberculosis variant bovis	Brazil	Bos taurus
PRJEB39667	ERR4451191	Mycobacterium tuberculosis variant bovis	Brazil	Bos taurus
PRJEB39667	ERR4451192	Mycobacterium tuberculosis variant bovis	Brazil	Bos taurus
PRJEB39667	ERR4451193	Mycobacterium tuberculosis variant bovis	Brazil	Bos taurus
PRJEB39667	ERR4451194	Mycobacterium tuberculosis variant bovis	Brazil	Bos taurus
PRJEB39667	ERR4451195	Mycobacterium tuberculosis variant bovis	Brazil	Bos taurus
PRJNA675550	SRR13046689	Mycobacterium tuberculosis variant bovis	Brazil	Bos taurus
PRJNA785819	SRR17111225	Mycobacterium tuberculosis variant bovis	Bulgaria	Bos taurus
PRJNA785819	SRR17111229	Mycobacterium tuberculosis variant bovis	Bulgaria	Bos taurus
PRJNA785819	SRR17111238	Mycobacterium tuberculosis variant bovis	Bulgaria	Bos taurus
PRJNA785819	SRR17111240	Mycobacterium tuberculosis variant bovis	Bulgaria	Bos taurus
PRJNA785819	SRR18053779	Mycobacterium tuberculosis variant bovis	Bulgaria	Bos taurus
PRJNA785819	SRR17111251	Mycobacterium tuberculosis variant bovis	Bulgaria	Bos taurus
PRJNA251692	SRR1791768	Mycobacterium tuberculosis variant bovis	Canada	Bos taurus
PRJNA769553	SRR16278236	Mycobacterium tuberculosis variant bovis	China	Bos taurus
PRJNA769553	SRR16278219	Mycobacterium tuberculosis variant bovis	China	Bos taurus
PRJNA769553	SRR16278220	Mycobacterium tuberculosis variant bovis	China	Bos taurus
PRJNA769553	SRR16278221	Mycobacterium tuberculosis variant bovis	China	Bos taurus
PRJNA769553	SRR16278222	Mycobacterium tuberculosis variant bovis	China	Bos taurus
PRJNA769553	SRR16278223	Mycobacterium tuberculosis variant bovis	China	Bos taurus
PRJNA769553	SRR16278224	Mycobacterium tuberculosis variant bovis	China	Bos taurus
PRJNA769553	SRR16278225	Mycobacterium tuberculosis variant bovis	China	Bos taurus
PRJNA769553	SRR16278227	Mycobacterium tuberculosis variant bovis	China	Bos taurus
PRJNA769553	SRR16278228	Mycobacterium tuberculosis variant bovis	China	Bos taurus
PRJNA769553	SRR16278229	Mycobacterium tuberculosis variant bovis	China	Bos taurus
PRJNA769553	SRR16278230	Mycobacterium tuberculosis variant bovis	China	Bos taurus
PRJNA769553	SRR16278231	Mycobacterium tuberculosis variant bovis	China	Bos taurus
PRJNA769553	SRR16278232	Mycobacterium tuberculosis variant bovis	China	Bos taurus
PRJNA769553	SRR16278233	Mycobacterium tuberculosis variant bovis	China	Bos taurus
PRJNA769553	SRR16278235	Mycobacterium tuberculosis variant bovis	China	Bos taurus
PRJNA769553	SRR16278237	Mycobacterium tuberculosis variant bovis	China	Bos taurus
PRJNA769553	SRR16278238	Mycobacterium tuberculosis variant bovis	China	Bos taurus
PRJNA769553	SRR16278239	Mycobacterium tuberculosis variant bovis	China	Bos taurus
PRJNA769553	SRR16278240	Mycobacterium tuberculosis variant bovis	China	Bos taurus
PRJNA769553	SRR16278241	Mycobacterium tuberculosis variant bovis	China	Bos taurus
PRJNA769553	SRR16278242	Mycobacterium tuberculosis variant bovis	China	Bos taurus
PRJNA769553	SRR16278243	Mycobacterium tuberculosis variant bovis	China	Bos taurus
PRJNA769553	SRR16278244	Mycobacterium tuberculosis variant bovis	China	Bos taurus
PRJNA769553	SRR16278245	Mycobacterium tuberculosis variant bovis	China	Bos taurus
PRJNA769553	SRR16278246	Mycobacterium tuberculosis variant bovis	China	Bos taurus
PRJNA769553	SRR16278247	Mycobacterium tuberculosis variant bovis	China	Bos taurus
PRJNA769553	SRR16278248	Mycobacterium tuberculosis variant bovis	China	Bos taurus
PRJNA769553	SRR16278249	Mycobacterium tuberculosis variant bovis	China	Bos taurus
PRJNA769553	SRR16278251	Mycobacterium tuberculosis variant bovis	China	Bos taurus
PRJNA769553	SRR16278252	Mycobacterium tuberculosis variant bovis	China	Bos taurus
PRJNA769553	SRR16278253	Mycobacterium tuberculosis variant bovis	China	Bos taurus
PRJNA769553	SRR16278254	Mycobacterium tuberculosis variant bovis	China	Bos taurus
PRJNA769553	SRR16278255	Mycobacterium tuberculosis variant bovis	China	Bos taurus
PRJNA769553	SRR16278256	Mycobacterium tuberculosis variant bovis	China	Bos taurus
PRJNA769553	SRR16278257	Mycobacterium tuberculosis variant bovis	China	Bos taurus
PRJNA769553	SRR16278258	Mycobacterium tuberculosis variant bovis	China	Bos taurus
PRJNA769553	SRR16278259	Mycobacterium tuberculosis variant bovis	China	Bos taurus
PRJNA769553	SRR16278260	Mycobacterium tuberculosis variant bovis	China	Bos taurus
PRJNA769553	SRR16278261	Mycobacterium tuberculosis variant bovis	China	Bos taurus
PRJNA769553	SRR16278262	Mycobacterium tuberculosis variant bovis	China	Bos taurus
PRJNA769553	SRR16278263	Mycobacterium tuberculosis variant bovis	China	Bos taurus
PRJNA769553	SRR16278264	Mycobacterium tuberculosis variant bovis	China	Bos taurus
PRJNA769553	SRR16278265	Mycobacterium tuberculosis variant bovis	China	Bos taurus
PRJNA769553	SRR16278266	Mycobacterium tuberculosis variant bovis	China	Bos taurus
PRJNA769553	SRR16278267	Mycobacterium tuberculosis variant bovis	China	Bos taurus
PRJNA769553	SRR16278268	Mycobacterium tuberculosis variant bovis	China	Bos taurus
PRJNA769553	SRR16278269	Mycobacterium tuberculosis variant bovis	China	Bos taurus
PRJNA769553	SRR16278270	Mycobacterium tuberculosis variant bovis	China	Bos taurus
PRJNA769553	SRR16278271	Mycobacterium tuberculosis variant bovis	China	Bos taurus
PRJNA769553	SRR16278272	Mycobacterium tuberculosis variant bovis	China	Bos taurus
PRJNA769553	SRR16278273	Mycobacterium tuberculosis variant bovis	China	Bos taurus
PRJNA769553	SRR16278274	Mycobacterium tuberculosis variant bovis	China	Bos taurus
PRJNA769553	SRR16278275	Mycobacterium tuberculosis variant bovis	China	Bos taurus
PRJNA769553	SRR16278276	Mycobacterium tuberculosis variant bovis	China	Bos taurus
PRJNA769553	SRR16278277	Mycobacterium tuberculosis variant bovis	China	Bos taurus
PRJNA769553	SRR16278278	Mycobacterium tuberculosis variant bovis	China	Bos taurus
PRJNA769553	SRR16278279	Mycobacterium tuberculosis variant bovis	China	Bos taurus
PRJNA769553	SRR16278280	Mycobacterium tuberculosis variant bovis	China	Bos taurus
PRJNA769553	SRR16278281	Mycobacterium tuberculosis variant bovis	China	Bos taurus
PRJNA769553	SRR16278282	Mycobacterium tuberculosis variant bovis	China	Bos taurus
PRJNA769553	SRR16278283	Mycobacterium tuberculosis variant bovis	China	Bos taurus
PRJNA769553	SRR16278284	Mycobacterium tuberculosis variant bovis	China	Bos taurus
PRJNA769553	SRR16278285	Mycobacterium tuberculosis variant bovis	China	Bos taurus
PRJNA769553	SRR16278286	Mycobacterium tuberculosis variant bovis	China	Bos taurus
PRJNA769553	SRR16278287	Mycobacterium tuberculosis variant bovis	China	Bos taurus
PRJNA769553	SRR16278288	Mycobacterium tuberculosis variant bovis	China	Bos taurus
PRJNA769553	SRR16278289	Mycobacterium tuberculosis variant bovis	China	Bos taurus
PRJNA769553	SRR16278290	Mycobacterium tuberculosis variant bovis	China	Bos taurus
PRJNA769553	SRR16278291	Mycobacterium tuberculosis variant bovis	China	Bos taurus
PRJNA769553	SRR16278292	Mycobacterium tuberculosis variant bovis	China	Bos taurus
PRJNA769553	SRR16278226	Mycobacterium tuberculosis variant bovis	China	Bos taurus
PRJNA769553	SRR16278234	Mycobacterium tuberculosis variant bovis	China	Bos taurus
PRJNA622511	SRR11462860	Mycobacterium tuberculosis variant bovis	Dominican Republic	Bos taurus
PRJNA622511	SRR11462862	Mycobacterium tuberculosis variant bovis	Dominican Republic	Bos taurus
PRJNA622511	SRR11462863	Mycobacterium tuberculosis variant bovis	Dominican Republic	Bos taurus
PRJNA622511	SRR11462864	Mycobacterium tuberculosis variant bovis	Dominican Republic	Bos taurus
PRJNA622511	SRR11462865	Mycobacterium tuberculosis variant bovis	Dominican Republic	Bos taurus
PRJNA622511	SRR11462866	Mycobacterium tuberculosis variant bovis	Dominican Republic	Bos taurus
PRJNA622511	SRR11462867	Mycobacterium tuberculosis variant bovis	Dominican Republic	Bos taurus
PRJNA622511	SRR11462869	Mycobacterium tuberculosis variant bovis	Dominican Republic	Bos taurus
PRJNA622511	SRR11462870	Mycobacterium tuberculosis variant bovis	Dominican Republic	Bos taurus
PRJNA622511	SRR11462871	Mycobacterium tuberculosis variant bovis	Dominican Republic	Bos taurus
PRJNA622511	SRR11462872	Mycobacterium tuberculosis variant bovis	Dominican Republic	Bos taurus
PRJNA622511	SRR11462873	Mycobacterium tuberculosis variant bovis	Dominican Republic	Bos taurus
PRJNA622511	SRR11462874	Mycobacterium tuberculosis variant bovis	Dominican Republic	Bos taurus
PRJNA622511	SRR11462875	Mycobacterium tuberculosis variant bovis	Dominican Republic	Bos taurus
PRJNA622511	SRR11462876	Mycobacterium tuberculosis variant bovis	Dominican Republic	Bos taurus
PRJNA622511	SRR11462877	Mycobacterium tuberculosis variant bovis	Dominican Republic	Bos taurus
PRJNA622511	SRR11462878	Mycobacterium tuberculosis variant bovis	Dominican Republic	Bos taurus
PRJNA622511	SRR11462879	Mycobacterium tuberculosis variant bovis	Dominican Republic	Bos taurus
PRJNA622511	SRR11462880	Mycobacterium tuberculosis variant bovis	Dominican Republic	Bos taurus
PRJNA622511	SRR11462881	Mycobacterium tuberculosis variant bovis	Dominican Republic	Bos taurus
PRJNA622511	SRR11462882	Mycobacterium tuberculosis variant bovis	Dominican Republic	Bos taurus
PRJNA622511	SRR11462883	Mycobacterium tuberculosis variant bovis	Dominican Republic	Bos taurus
PRJNA622511	SRR11462884	Mycobacterium tuberculosis variant bovis	Dominican Republic	Bos taurus
PRJNA622511	SRR11462885	Mycobacterium tuberculosis variant bovis	Dominican Republic	Bos taurus
PRJNA622511	SRR11462886	Mycobacterium tuberculosis variant bovis	Dominican Republic	Bos taurus
PRJNA622511	SRR11462887	Mycobacterium tuberculosis variant bovis	Dominican Republic	Bos taurus
PRJNA622511	SRR11462888	Mycobacterium tuberculosis variant bovis	Dominican Republic	Bos taurus
PRJNA622511	SRR11462889	Mycobacterium tuberculosis variant bovis	Dominican Republic	Bos taurus
PRJNA622511	SRR11462890	Mycobacterium tuberculosis variant bovis	Dominican Republic	Bos taurus
PRJNA622511	SRR11462891	Mycobacterium tuberculosis variant bovis	Dominican Republic	Bos taurus
PRJNA622511	SRR11462892	Mycobacterium tuberculosis variant bovis	Dominican Republic	Bos taurus
PRJNA622511	SRR11462894	Mycobacterium tuberculosis variant bovis	Dominican Republic	Bos taurus
PRJNA622511	SRR11462895	Mycobacterium tuberculosis variant bovis	Dominican Republic	Bos taurus
PRJNA622511	SRR11462896	Mycobacterium tuberculosis variant bovis	Dominican Republic	Bos taurus
PRJNA622511	SRR11462897	Mycobacterium tuberculosis variant bovis	Dominican Republic	Bos taurus
PRJNA622511	SRR11462898	Mycobacterium tuberculosis variant bovis	Dominican Republic	Bos taurus
PRJNA622511	SRR11462899	Mycobacterium tuberculosis variant bovis	Dominican Republic	Bos taurus
PRJNA622511	SRR11462900	Mycobacterium tuberculosis variant bovis	Dominican Republic	Bos taurus
PRJNA622511	SRR11462901	Mycobacterium tuberculosis variant bovis	Dominican Republic	Bos taurus
PRJNA622511	SRR11462902	Mycobacterium tuberculosis variant bovis	Dominican Republic	Bos taurus
PRJNA622511	SRR11462903	Mycobacterium tuberculosis variant bovis	Dominican Republic	Bos taurus
PRJNA622511	SRR11462904	Mycobacterium tuberculosis variant bovis	Dominican Republic	Bos taurus
PRJNA622511	SRR11462905	Mycobacterium tuberculosis variant bovis	Dominican Republic	Bos taurus
PRJNA622511	SRR11462906	Mycobacterium tuberculosis variant bovis	Dominican Republic	Bos taurus
PRJNA622511	SRR11462908	Mycobacterium tuberculosis variant bovis	Dominican Republic	Bos taurus
PRJNA622511	SRR11462909	Mycobacterium tuberculosis variant bovis	Dominican Republic	Bos taurus
PRJNA622511	SRR11462910	Mycobacterium tuberculosis variant bovis	Dominican Republic	Bos taurus
PRJNA622511	SRR11462911	Mycobacterium tuberculosis variant bovis	Dominican Republic	Bos taurus
PRJNA622511	SRR11462912	Mycobacterium tuberculosis variant bovis	Dominican Republic	Bos taurus
PRJNA622511	SRR11462913	Mycobacterium tuberculosis variant bovis	Dominican Republic	Bos taurus
PRJNA622511	SRR11462914	Mycobacterium tuberculosis variant bovis	Dominican Republic	Bos taurus
PRJNA622511	SRR11462915	Mycobacterium tuberculosis variant bovis	Dominican Republic	Bos taurus
PRJNA622511	SRR11462916	Mycobacterium tuberculosis variant bovis	Dominican Republic	Bos taurus
PRJNA622511	SRR11462917	Mycobacterium tuberculosis variant bovis	Dominican Republic	Bos taurus
PRJNA622511	SRR11462918	Mycobacterium tuberculosis variant bovis	Dominican Republic	Bos taurus
PRJNA622511	SRR11462919	Mycobacterium tuberculosis variant bovis	Dominican Republic	Bos taurus
PRJNA622511	SRR11462920	Mycobacterium tuberculosis variant bovis	Dominican Republic	Bos taurus
PRJNA622511	SRR11462921	Mycobacterium tuberculosis variant bovis	Dominican Republic	Bos taurus
PRJNA622511	SRR11462922	Mycobacterium tuberculosis variant bovis	Dominican Republic	Bos taurus
PRJNA622511	SRR11462923	Mycobacterium tuberculosis variant bovis	Dominican Republic	Bos taurus
PRJNA622511	SRR11462924	Mycobacterium tuberculosis variant bovis	Dominican Republic	Bos taurus
PRJNA622511	SRR11462925	Mycobacterium tuberculosis variant bovis	Dominican Republic	Bos taurus
PRJNA622511	SRR11462926	Mycobacterium tuberculosis variant bovis	Dominican Republic	Bos taurus
PRJNA622511	SRR11462927	Mycobacterium tuberculosis variant bovis	Dominican Republic	Bos taurus
PRJNA622511	SRR11462928	Mycobacterium tuberculosis variant bovis	Dominican Republic	Bos taurus
PRJNA622511	SRR11462929	Mycobacterium tuberculosis variant bovis	Dominican Republic	Bos taurus
PRJNA622511	SRR11462930	Mycobacterium tuberculosis variant bovis	Dominican Republic	Bos taurus
PRJNA622511	SRR11462931	Mycobacterium tuberculosis variant bovis	Dominican Republic	Bos taurus
PRJNA622511	SRR11462933	Mycobacterium tuberculosis variant bovis	Dominican Republic	Bos taurus
PRJNA622511	SRR11462935	Mycobacterium tuberculosis variant bovis	Dominican Republic	Bos taurus
PRJNA622511	SRR11462936	Mycobacterium tuberculosis variant bovis	Dominican Republic	Bos taurus
PRJNA622511	SRR11462939	Mycobacterium tuberculosis variant bovis	Dominican Republic	Bos taurus
PRJNA622511	SRR11462940	Mycobacterium tuberculosis variant bovis	Dominican Republic	Bos taurus
PRJNA384782	SRR5486073	Mycobacterium tuberculosis variant bovis	Eritrea	Bos taurus
PRJNA384782	SRR5486074	Mycobacterium tuberculosis variant bovis	Eritrea	Bos taurus
PRJNA384782	SRR5486075	Mycobacterium tuberculosis variant bovis	Eritrea	Bos taurus
PRJNA384782	SRR5486077	Mycobacterium tuberculosis variant bovis	Eritrea	Bos taurus
PRJNA384782	SRR5486078	Mycobacterium tuberculosis variant bovis	Eritrea	Bos taurus
PRJNA384782	SRR5486079	Mycobacterium tuberculosis variant bovis	Eritrea	Bos taurus
PRJNA384782	SRR5486080	Mycobacterium tuberculosis variant bovis	Eritrea	Bos taurus
PRJNA384782	SRR5486082	Mycobacterium tuberculosis variant bovis	Eritrea	Bos taurus
PRJNA384782	SRR5486084	Mycobacterium tuberculosis variant bovis	Eritrea	Bos taurus
PRJNA384782	SRR5486086	Mycobacterium tuberculosis variant bovis	Eritrea	Bos taurus
PRJNA384781	SRR5486071	Mycobacterium tuberculosis variant bovis	Ethiopia	Bos taurus
PRJNA384781	SRR5486072	Mycobacterium tuberculosis variant bovis	Ethiopia	Bos taurus
PRJNA384781	SRR8063651	Mycobacterium tuberculosis variant bovis	Ethiopia	Bos taurus
PRJNA384781	SRR8063652	Mycobacterium tuberculosis variant bovis	Ethiopia	Bos taurus
PRJNA384781	SRR8063653	Mycobacterium tuberculosis variant bovis	Ethiopia	Bos taurus
PRJNA384781	SRR8063654	Mycobacterium tuberculosis variant bovis	Ethiopia	Bos taurus
PRJNA384781	SRR8063655	Mycobacterium tuberculosis variant bovis	Ethiopia	Bos taurus
PRJNA384781	SRR8063656	Mycobacterium tuberculosis variant bovis	Ethiopia	Bos taurus
PRJNA384781	SRR8063659	Mycobacterium tuberculosis variant bovis	Ethiopia	Bos taurus
PRJNA384781	SRR8063660	Mycobacterium tuberculosis variant bovis	Ethiopia	Bos taurus
PRJNA384781	SRR8063661	Mycobacterium tuberculosis variant bovis	Ethiopia	Bos taurus
PRJNA384781	SRR8063662	Mycobacterium tuberculosis variant bovis	Ethiopia	Bos taurus
PRJNA384781	SRR8063663	Mycobacterium tuberculosis variant bovis	Ethiopia	Bos taurus
PRJNA384781	SRR8063664	Mycobacterium tuberculosis variant bovis	Ethiopia	Bos taurus
PRJNA384781	SRR8063665	Mycobacterium tuberculosis variant bovis	Ethiopia	Bos taurus
PRJNA384781	SRR8063666	Mycobacterium tuberculosis variant bovis	Ethiopia	Bos taurus
PRJEB45853	ERR6139636	Mycobacterium tuberculosis variant bovis	France	Bos taurus
PRJEB45853	ERR6139642	Mycobacterium tuberculosis variant bovis	France	Bos taurus
PRJEB45853	ERR6139645	Mycobacterium tuberculosis variant bovis	France	Bos taurus
PRJEB45853	ERR6139834	Mycobacterium tuberculosis variant bovis	France	Bos taurus
PRJEB45853	ERR6139981	Mycobacterium tuberculosis variant bovis	France	Bos taurus
PRJEB45853	ERR6140093	Mycobacterium tuberculosis variant bovis	France	Bos taurus
PRJEB45853	ERR6140242	Mycobacterium tuberculosis variant bovis	France	Bos taurus
PRJEB45853	ERR6140351	Mycobacterium tuberculosis variant bovis	France	Bos taurus
PRJEB45853	ERR6140651	Mycobacterium tuberculosis variant bovis	France	Bos taurus
PRJEB45853	ERR6140661	Mycobacterium tuberculosis variant bovis	France	Bos taurus
PRJEB45853	ERR6140671	Mycobacterium tuberculosis variant bovis	France	Bos taurus
PRJEB45853	ERR6140672	Mycobacterium tuberculosis variant bovis	France	Bos taurus
PRJEB45853	ERR6140760	Mycobacterium tuberculosis variant bovis	France	Bos taurus
PRJEB45853	ERR6140762	Mycobacterium tuberculosis variant bovis	France	Bos taurus
PRJEB45853	ERR6140774	Mycobacterium tuberculosis variant bovis	France	Bos taurus
PRJEB45853	ERR6140776	Mycobacterium tuberculosis variant bovis	France	Bos taurus
PRJEB45853	ERR6140810	Mycobacterium tuberculosis variant bovis	France	Bos taurus
PRJEB45853	ERR6140812	Mycobacterium tuberculosis variant bovis	France	Bos taurus
PRJEB45853	ERR6140813	Mycobacterium tuberculosis variant bovis	France	Bos taurus
PRJEB45853	ERR6140814	Mycobacterium tuberculosis variant bovis	France	Bos taurus
PRJEB45853	ERR6140815	Mycobacterium tuberculosis variant bovis	France	Bos taurus
PRJEB45853	ERR6140817	Mycobacterium tuberculosis variant bovis	France	Bos taurus
PRJEB45853	ERR6140821	Mycobacterium tuberculosis variant bovis	France	Bos taurus
PRJEB45853	ERR6140823	Mycobacterium tuberculosis variant bovis	France	Bos taurus
PRJEB45853	ERR6140825	Mycobacterium tuberculosis variant bovis	France	Bos taurus
PRJEB45853	ERR6142329	Mycobacterium tuberculosis variant bovis	France	Bos taurus
PRJEB45853	ERR6143841	Mycobacterium tuberculosis variant bovis	France	Bos taurus
PRJEB45853	ERR6143851	Mycobacterium tuberculosis variant bovis	France	Bos taurus
PRJEB45853	ERR6143852	Mycobacterium tuberculosis variant bovis	France	Bos taurus
PRJEB45853	ERR6144470	Mycobacterium tuberculosis variant bovis	France	Bos taurus
PRJEB45853	ERR6145973	Mycobacterium tuberculosis variant bovis	France	Bos taurus
PRJEB45853	ERR6145974	Mycobacterium tuberculosis variant bovis	France	Bos taurus
PRJEB45853	ERR6146471	Mycobacterium tuberculosis variant bovis	France	Bos taurus
PRJEB45853	ERR6146479	Mycobacterium tuberculosis variant bovis	France	Bos taurus
PRJEB45853	ERR6146482	Mycobacterium tuberculosis variant bovis	France	Bos taurus
PRJEB45853	ERR6148926	Mycobacterium tuberculosis variant bovis	France	Bos taurus
PRJEB45853	ERR6149414	Mycobacterium tuberculosis variant bovis	France	Bos taurus
PRJEB45853	ERR6149417	Mycobacterium tuberculosis variant bovis	France	Bos taurus
PRJEB45853	ERR6149419	Mycobacterium tuberculosis variant bovis	France	Bos taurus
PRJEB45853	ERR6149474	Mycobacterium tuberculosis variant bovis	France	Bos taurus
PRJEB45853	ERR6149480	Mycobacterium tuberculosis variant bovis	France	Bos taurus
PRJEB45853	ERR6149481	Mycobacterium tuberculosis variant bovis	France	Bos taurus
PRJEB45853	ERR6149482	Mycobacterium tuberculosis variant bovis	France	Bos taurus
PRJEB45853	ERR6149483	Mycobacterium tuberculosis variant bovis	France	Bos taurus
PRJEB45853	ERR6149866	Mycobacterium tuberculosis variant bovis	France	Bos taurus
PRJEB45853	ERR6149867	Mycobacterium tuberculosis variant bovis	France	Bos taurus
PRJEB45853	ERR6149868	Mycobacterium tuberculosis variant bovis	France	Bos taurus
PRJEB45853	ERR6149869	Mycobacterium tuberculosis variant bovis	France	Bos taurus
PRJEB45853	ERR6149871	Mycobacterium tuberculosis variant bovis	France	Bos taurus
PRJEB45853	ERR6149872	Mycobacterium tuberculosis variant bovis	France	Bos taurus
PRJEB45853	ERR6149875	Mycobacterium tuberculosis variant bovis	France	Bos taurus
PRJEB45853	ERR6149877	Mycobacterium tuberculosis variant bovis	France	Bos taurus
PRJEB45853	ERR6149878	Mycobacterium tuberculosis variant bovis	France	Bos taurus
PRJEB45853	ERR6149881	Mycobacterium tuberculosis variant bovis	France	Bos taurus
PRJEB45853	ERR6149883	Mycobacterium tuberculosis variant bovis	France	Bos taurus
PRJEB45853	ERR6149884	Mycobacterium tuberculosis variant bovis	France	Bos taurus
PRJEB45853	ERR6149885	Mycobacterium tuberculosis variant bovis	France	Bos taurus
PRJEB45853	ERR6149886	Mycobacterium tuberculosis variant bovis	France	Bos taurus
PRJEB45853	ERR6149887	Mycobacterium tuberculosis variant bovis	France	Bos taurus
PRJEB45853	ERR6149888	Mycobacterium tuberculosis variant bovis	France	Bos taurus
PRJEB45853	ERR6149918	Mycobacterium tuberculosis variant bovis	France	Bos taurus
PRJEB45853	ERR6149919	Mycobacterium tuberculosis variant bovis	France	Bos taurus
PRJEB45853	ERR6149921	Mycobacterium tuberculosis variant bovis	France	Bos taurus
PRJEB45853	ERR6149922	Mycobacterium tuberculosis variant bovis	France	Bos taurus
PRJEB45853	ERR6149925	Mycobacterium tuberculosis variant bovis	France	Bos taurus
PRJEB45853	ERR6149926	Mycobacterium tuberculosis variant bovis	France	Bos taurus
PRJEB45853	ERR6149927	Mycobacterium tuberculosis variant bovis	France	Bos taurus
PRJEB45853	ERR6149928	Mycobacterium tuberculosis variant bovis	France	Bos taurus
PRJEB45853	ERR6149929	Mycobacterium tuberculosis variant bovis	France	Bos taurus
PRJEB45853	ERR6149930	Mycobacterium tuberculosis variant bovis	France	Bos taurus
PRJEB45853	ERR6149931	Mycobacterium tuberculosis variant bovis	France	Bos taurus
PRJEB45853	ERR6149987	Mycobacterium tuberculosis variant bovis	France	Bos taurus
PRJEB45853	ERR6149988	Mycobacterium tuberculosis variant bovis	France	Bos taurus
PRJEB45853	ERR6149989	Mycobacterium tuberculosis variant bovis	France	Bos taurus
PRJEB45853	ERR6150014	Mycobacterium tuberculosis variant bovis	France	Bos taurus
PRJEB45853	ERR6150015	Mycobacterium tuberculosis variant bovis	France	Bos taurus
PRJEB45853	ERR6150048	Mycobacterium tuberculosis variant bovis	France	Bos taurus
PRJEB45853	ERR6150051	Mycobacterium tuberculosis variant bovis	France	Bos taurus
PRJEB45853	ERR6150052	Mycobacterium tuberculosis variant bovis	France	Bos taurus
PRJEB45853	ERR6150053	Mycobacterium tuberculosis variant bovis	France	Bos taurus
PRJEB45853	ERR6153606	Mycobacterium tuberculosis variant bovis	France	Bos taurus
PRJEB46417	ERR6336619	Mycobacterium tuberculosis variant bovis	France	Bos taurus
PRJEB46417	ERR6336660	Mycobacterium tuberculosis variant bovis	France	Bos taurus
PRJEB46417	ERR6336663	Mycobacterium tuberculosis variant bovis	France	Bos taurus
PRJEB46417	ERR6336682	Mycobacterium tuberculosis variant bovis	France	Bos taurus
PRJEB46417	ERR6336827	Mycobacterium tuberculosis variant bovis	France	Bos taurus
PRJEB46417	ERR6337067	Mycobacterium tuberculosis variant bovis	France	Bos taurus
PRJEB46417	ERR6337068	Mycobacterium tuberculosis variant bovis	France	Bos taurus
PRJEB46417	ERR6337202	Mycobacterium tuberculosis variant bovis	France	Bos taurus
PRJEB46417	ERR6337206	Mycobacterium tuberculosis variant bovis	France	Bos taurus
PRJEB46417	ERR6337340	Mycobacterium tuberculosis variant bovis	France	Bos taurus
PRJEB46417	ERR6337341	Mycobacterium tuberculosis variant bovis	France	Bos taurus
PRJEB46417	ERR6337342	Mycobacterium tuberculosis variant bovis	France	Bos taurus
PRJEB46417	ERR6337343	Mycobacterium tuberculosis variant bovis	France	Bos taurus
PRJEB46417	ERR6337345	Mycobacterium tuberculosis variant bovis	France	Bos taurus
PRJEB46417	ERR6337357	Mycobacterium tuberculosis variant bovis	France	Bos taurus
PRJEB46417	ERR6337359	Mycobacterium tuberculosis variant bovis	France	Bos taurus
PRJEB46417	ERR6337378	Mycobacterium tuberculosis variant bovis	France	Bos taurus
PRJEB46417	ERR6337388	Mycobacterium tuberculosis variant bovis	France	Bos taurus
PRJEB46417	ERR6337389	Mycobacterium tuberculosis variant bovis	France	Bos taurus
PRJEB46417	ERR6337391	Mycobacterium tuberculosis variant bovis	France	Bos taurus
PRJEB46417	ERR6337393	Mycobacterium tuberculosis variant bovis	France	Bos taurus
PRJEB46417	ERR6337401	Mycobacterium tuberculosis variant bovis	France	Bos taurus
PRJEB46417	ERR6337406	Mycobacterium tuberculosis variant bovis	France	Bos taurus
PRJEB46417	ERR6337408	Mycobacterium tuberculosis variant bovis	France	Bos taurus
PRJEB46417	ERR6337410	Mycobacterium tuberculosis variant bovis	France	Bos taurus
PRJEB46417	ERR6337411	Mycobacterium tuberculosis variant bovis	France	Bos taurus
PRJEB46417	ERR6337412	Mycobacterium tuberculosis variant bovis	France	Bos taurus
PRJEB46417	ERR6338280	Mycobacterium tuberculosis variant bovis	France	Bos taurus
PRJEB46417	ERR6338286	Mycobacterium tuberculosis variant bovis	France	Bos taurus
PRJEB46417	ERR6338290	Mycobacterium tuberculosis variant bovis	France	Bos taurus
PRJEB46417	ERR6338291	Mycobacterium tuberculosis variant bovis	France	Bos taurus
PRJEB46417	ERR6338300	Mycobacterium tuberculosis variant bovis	France	Bos taurus
PRJEB46417	ERR6338352	Mycobacterium tuberculosis variant bovis	France	Bos taurus
PRJEB46417	ERR6338354	Mycobacterium tuberculosis variant bovis	France	Bos taurus
PRJEB46417	ERR6338362	Mycobacterium tuberculosis variant bovis	France	Bos taurus
PRJEB46102	ERR6198117	Mycobacterium tuberculosis variant bovis	France	Bos taurus
PRJEB46102	ERR6198207	Mycobacterium tuberculosis variant bovis	France	Bos taurus
PRJEB46102	ERR6198376	Mycobacterium tuberculosis variant bovis	France	Bos taurus
PRJEB46102	ERR6198377	Mycobacterium tuberculosis variant bovis	France	Bos taurus
PRJEB46102	ERR6198394	Mycobacterium tuberculosis variant bovis	France	Bos taurus
PRJEB46102	ERR6198395	Mycobacterium tuberculosis variant bovis	France	Bos taurus
PRJEB46102	ERR6198398	Mycobacterium tuberculosis variant bovis	France	Bos taurus
PRJEB46102	ERR6198399	Mycobacterium tuberculosis variant bovis	France	Bos taurus
PRJEB46102	ERR6198400	Mycobacterium tuberculosis variant bovis	France	Bos taurus
PRJEB46102	ERR6198401	Mycobacterium tuberculosis variant bovis	France	Bos taurus
PRJEB46102	ERR6198442	Mycobacterium tuberculosis variant bovis	France	Bos taurus
PRJEB46102	ERR6198443	Mycobacterium tuberculosis variant bovis	France	Bos taurus
PRJEB46102	ERR6198445	Mycobacterium tuberculosis variant bovis	France	Bos taurus
PRJEB46102	ERR6198447	Mycobacterium tuberculosis variant bovis	France	Bos taurus
PRJEB46102	ERR6198449	Mycobacterium tuberculosis variant bovis	France	Bos taurus
PRJEB46102	ERR6201797	Mycobacterium tuberculosis variant bovis	France	Bos taurus
PRJEB46102	ERR6201798	Mycobacterium tuberculosis variant bovis	France	Bos taurus
PRJEB46102	ERR6201801	Mycobacterium tuberculosis variant bovis	France	Bos taurus
PRJEB46102	ERR6201807	Mycobacterium tuberculosis variant bovis	France	Bos taurus
PRJEB46102	ERR6201809	Mycobacterium tuberculosis variant bovis	France	Bos taurus
PRJEB46102	ERR6201810	Mycobacterium tuberculosis variant bovis	France	Bos taurus
PRJEB46102	ERR6201811	Mycobacterium tuberculosis variant bovis	France	Bos taurus
PRJEB46102	ERR6201812	Mycobacterium tuberculosis variant bovis	France	Bos taurus
PRJEB46102	ERR6201813	Mycobacterium tuberculosis variant bovis	France	Bos taurus
PRJEB46102	ERR6201814	Mycobacterium tuberculosis variant bovis	France	Bos taurus
PRJEB46102	ERR6201815	Mycobacterium tuberculosis variant bovis	France	Bos taurus
PRJEB46102	ERR6201817	Mycobacterium tuberculosis variant bovis	France	Bos taurus
PRJEB46102	ERR6201818	Mycobacterium tuberculosis variant bovis	France	Bos taurus
PRJEB46102	ERR6201819	Mycobacterium tuberculosis variant bovis	France	Bos taurus
PRJEB46102	ERR6201820	Mycobacterium tuberculosis variant bovis	France	Bos taurus
PRJEB46102	ERR6201821	Mycobacterium tuberculosis variant bovis	France	Bos taurus
PRJEB46102	ERR6201822	Mycobacterium tuberculosis variant bovis	France	Bos taurus
PRJEB46102	ERR6201823	Mycobacterium tuberculosis variant bovis	France	Bos taurus
PRJEB46102	ERR6201825	Mycobacterium tuberculosis variant bovis	France	Bos taurus
PRJEB46102	ERR6201826	Mycobacterium tuberculosis variant bovis	France	Bos taurus
PRJEB46102	ERR6201828	Mycobacterium tuberculosis variant bovis	France	Bos taurus
PRJEB46102	ERR6201829	Mycobacterium tuberculosis variant bovis	France	Bos taurus
PRJEB46102	ERR6201830	Mycobacterium tuberculosis variant bovis	France	Bos taurus
PRJEB46102	ERR6201831	Mycobacterium tuberculosis variant bovis	France	Bos taurus
PRJEB46102	ERR6201832	Mycobacterium tuberculosis variant bovis	France	Bos taurus
PRJEB46102	ERR6201836	Mycobacterium tuberculosis variant bovis	France	Bos taurus
PRJEB46102	ERR6201837	Mycobacterium tuberculosis variant bovis	France	Bos taurus
PRJEB46102	ERR6201838	Mycobacterium tuberculosis variant bovis	France	Bos taurus
PRJEB46102	ERR6201842	Mycobacterium tuberculosis variant bovis	France	Bos taurus
PRJEB46102	ERR6201844	Mycobacterium tuberculosis variant bovis	France	Bos taurus
PRJEB46102	ERR6201845	Mycobacterium tuberculosis variant bovis	France	Bos taurus
PRJEB46102	ERR6201849	Mycobacterium tuberculosis variant bovis	France	Bos taurus
PRJEB46102	ERR6201851	Mycobacterium tuberculosis variant bovis	France	Bos taurus
PRJEB46102	ERR6201852	Mycobacterium tuberculosis variant bovis	France	Bos taurus
PRJEB46102	ERR6201853	Mycobacterium tuberculosis variant bovis	France	Bos taurus
PRJEB46102	ERR6201854	Mycobacterium tuberculosis variant bovis	France	Bos taurus
PRJEB46102	ERR6201855	Mycobacterium tuberculosis variant bovis	France	Bos taurus
PRJEB46102	ERR6201860	Mycobacterium tuberculosis variant bovis	France	Bos taurus
PRJEB46102	ERR6201861	Mycobacterium tuberculosis variant bovis	France	Bos taurus
PRJEB46102	ERR6201865	Mycobacterium tuberculosis variant bovis	France	Bos taurus
PRJEB46102	ERR6201866	Mycobacterium tuberculosis variant bovis	France	Bos taurus
PRJEB46102	ERR6201870	Mycobacterium tuberculosis variant bovis	France	Bos taurus
PRJEB46102	ERR6201871	Mycobacterium tuberculosis variant bovis	France	Bos taurus
PRJEB46102	ERR6201872	Mycobacterium tuberculosis variant bovis	France	Bos taurus
PRJEB46102	ERR6201874	Mycobacterium tuberculosis variant bovis	France	Bos taurus
PRJEB46102	ERR6201875	Mycobacterium tuberculosis variant bovis	France	Bos taurus
PRJEB46102	ERR6201878	Mycobacterium tuberculosis variant bovis	France	Bos taurus
PRJEB46102	ERR6201889	Mycobacterium tuberculosis variant bovis	France	Bos taurus
PRJEB46102	ERR6201893	Mycobacterium tuberculosis variant bovis	France	Bos taurus
PRJEB46102	ERR6201895	Mycobacterium tuberculosis variant bovis	France	Bos taurus
PRJEB46102	ERR6201898	Mycobacterium tuberculosis variant bovis	France	Bos taurus
PRJEB46102	ERR6201899	Mycobacterium tuberculosis variant bovis	France	Bos taurus
PRJEB46102	ERR6201901	Mycobacterium tuberculosis variant bovis	France	Bos taurus
PRJEB46102	ERR6201902	Mycobacterium tuberculosis variant bovis	France	Bos taurus
PRJEB46102	ERR6201906	Mycobacterium tuberculosis variant bovis	France	Bos taurus
PRJEB46102	ERR6201907	Mycobacterium tuberculosis variant bovis	France	Bos taurus
PRJEB46102	ERR6201908	Mycobacterium tuberculosis variant bovis	France	Bos taurus
PRJEB46102	ERR6201915	Mycobacterium tuberculosis variant bovis	France	Bos taurus
PRJEB46102	ERR6201937	Mycobacterium tuberculosis variant bovis	France	Bos taurus
PRJEB46102	ERR6201945	Mycobacterium tuberculosis variant bovis	France	Bos taurus
PRJEB46102	ERR6201972	Mycobacterium tuberculosis variant bovis	France	Bos taurus
PRJEB46102	ERR6201986	Mycobacterium tuberculosis variant bovis	France	Bos taurus
PRJEB46102	ERR6202040	Mycobacterium tuberculosis variant bovis	France	Bos taurus
PRJEB46102	ERR6202401	Mycobacterium tuberculosis variant bovis	France	Bos taurus
PRJEB46102	ERR6203392	Mycobacterium tuberculosis variant bovis	France	Bos taurus
PRJEB46102	ERR6204677	Mycobacterium tuberculosis variant bovis	France	Bos taurus
PRJEB46102	ERR6206178	Mycobacterium tuberculosis variant bovis	France	Bos taurus
PRJEB46102	ERR6208976	Mycobacterium tuberculosis variant bovis	France	Bos taurus
PRJEB46102	ERR6209044	Mycobacterium tuberculosis variant bovis	France	Bos taurus
PRJEB46102	ERR6209278	Mycobacterium tuberculosis variant bovis	France	Bos taurus
PRJEB46102	ERR6209301	Mycobacterium tuberculosis variant bovis	France	Bos taurus
PRJEB46102	ERR6209309	Mycobacterium tuberculosis variant bovis	France	Bos taurus
PRJEB46102	ERR6209323	Mycobacterium tuberculosis variant bovis	France	Bos taurus
PRJEB46102	ERR6209343	Mycobacterium tuberculosis variant bovis	France	Bos taurus
PRJEB46102	ERR6209344	Mycobacterium tuberculosis variant bovis	France	Bos taurus
PRJEB46102	ERR6209345	Mycobacterium tuberculosis variant bovis	France	Bos taurus
PRJEB46102	ERR6209346	Mycobacterium tuberculosis variant bovis	France	Bos taurus
PRJEB46102	ERR6209348	Mycobacterium tuberculosis variant bovis	France	Bos taurus
PRJEB46102	ERR6209349	Mycobacterium tuberculosis variant bovis	France	Bos taurus
PRJEB46102	ERR6209350	Mycobacterium tuberculosis variant bovis	France	Bos taurus
PRJEB46102	ERR6209351	Mycobacterium tuberculosis variant bovis	France	Bos taurus
PRJEB46102	ERR6209353	Mycobacterium tuberculosis variant bovis	France	Bos taurus
PRJEB46102	ERR6209422	Mycobacterium tuberculosis variant bovis	France	Bos taurus
PRJEB46102	ERR6209443	Mycobacterium tuberculosis variant bovis	France	Bos taurus
PRJEB46102	ERR6209444	Mycobacterium tuberculosis variant bovis	France	Bos taurus
PRJEB46102	ERR6209445	Mycobacterium tuberculosis variant bovis	France	Bos taurus
PRJEB46102	ERR6209492	Mycobacterium tuberculosis variant bovis	France	Bos taurus
PRJEB46102	ERR6209524	Mycobacterium tuberculosis variant bovis	France	Bos taurus
PRJEB46102	ERR6209526	Mycobacterium tuberculosis variant bovis	France	Bos taurus
PRJEB46102	ERR6209527	Mycobacterium tuberculosis variant bovis	France	Bos taurus
PRJEB46102	ERR6209542	Mycobacterium tuberculosis variant bovis	France	Bos taurus
PRJEB46102	ERR6209573	Mycobacterium tuberculosis variant bovis	France	Bos taurus
PRJEB46102	ERR6209576	Mycobacterium tuberculosis variant bovis	France	Bos taurus
PRJEB46102	ERR6210127	Mycobacterium tuberculosis variant bovis	France	Bos taurus
PRJEB46102	ERR6210128	Mycobacterium tuberculosis variant bovis	France	Bos taurus
PRJEB46102	ERR6210129	Mycobacterium tuberculosis variant bovis	France	Bos taurus
PRJEB46102	ERR6210130	Mycobacterium tuberculosis variant bovis	France	Bos taurus
PRJEB46102	ERR6210148	Mycobacterium tuberculosis variant bovis	France	Bos taurus
PRJEB46102	ERR6210149	Mycobacterium tuberculosis variant bovis	France	Bos taurus
PRJEB46102	ERR6210150	Mycobacterium tuberculosis variant bovis	France	Bos taurus
PRJEB46102	ERR6210158	Mycobacterium tuberculosis variant bovis	France	Bos taurus
PRJEB46102	ERR6210169	Mycobacterium tuberculosis variant bovis	France	Bos taurus
PRJEB46102	ERR6210175	Mycobacterium tuberculosis variant bovis	France	Bos taurus
PRJEB46102	ERR6210188	Mycobacterium tuberculosis variant bovis	France	Bos taurus
PRJEB46102	ERR6210195	Mycobacterium tuberculosis variant bovis	France	Bos taurus
PRJEB46102	ERR6210201	Mycobacterium tuberculosis variant bovis	France	Bos taurus
PRJEB46102	ERR6210207	Mycobacterium tuberculosis variant bovis	France	Bos taurus
PRJEB46102	ERR6210216	Mycobacterium tuberculosis variant bovis	France	Bos taurus
PRJEB46102	ERR6210223	Mycobacterium tuberculosis variant bovis	France	Bos taurus
PRJEB46102	ERR6210230	Mycobacterium tuberculosis variant bovis	France	Bos taurus
PRJEB46102	ERR6210252	Mycobacterium tuberculosis variant bovis	France	Bos taurus
PRJEB46102	ERR6210258	Mycobacterium tuberculosis variant bovis	France	Bos taurus
PRJEB46102	ERR6210259	Mycobacterium tuberculosis variant bovis	France	Bos taurus
PRJEB46102	ERR6210266	Mycobacterium tuberculosis variant bovis	France	Bos taurus
PRJEB46102	ERR6210267	Mycobacterium tuberculosis variant bovis	France	Bos taurus
PRJEB46417	ERR6336686	Mycobacterium tuberculosis variant bovis	France	Bos taurus
PRJEB46417	ERR6337360	Mycobacterium tuberculosis variant bovis	France	Bos taurus
PRJEB46417	ERR6337402	Mycobacterium tuberculosis variant bovis	France	Bos taurus
PRJEB46417	ERR6338269	Mycobacterium tuberculosis variant bovis	France	Bos taurus
PRJEB46417	ERR6338294	Mycobacterium tuberculosis variant bovis	France	Bos taurus
PRJEB46102	ERR6198204	Mycobacterium tuberculosis variant bovis	France	Bos taurus
PRJEB46102	ERR6198291	Mycobacterium tuberculosis variant bovis	France	Bos taurus
PRJEB46102	ERR6198349	Mycobacterium tuberculosis variant bovis	France	Bos taurus
PRJEB46102	ERR6198389	Mycobacterium tuberculosis variant bovis	France	Bos taurus
PRJEB46102	ERR6201808	Mycobacterium tuberculosis variant bovis	France	Bos taurus
PRJEB46102	ERR6201885	Mycobacterium tuberculosis variant bovis	France	Bos taurus
PRJEB46102	ERR6202004	Mycobacterium tuberculosis variant bovis	France	Bos taurus
PRJEB46102	ERR6209335	Mycobacterium tuberculosis variant bovis	France	Bos taurus
PRJEB46102	ERR6209352	Mycobacterium tuberculosis variant bovis	France	Bos taurus
PRJEB46102	ERR6209423	Mycobacterium tuberculosis variant bovis	France	Bos taurus
PRJEB46102	ERR6209424	Mycobacterium tuberculosis variant bovis	France	Bos taurus
PRJEB46102	ERR6209491	Mycobacterium tuberculosis variant bovis	France	Bos taurus
PRJEB46102	ERR6209493	Mycobacterium tuberculosis variant bovis	France	Bos taurus
PRJEB46102	ERR6210147	Mycobacterium tuberculosis variant bovis	France	Bos taurus
PRJEB46417	ERR6336809	Mycobacterium tuberculosis variant bovis	France	Bos taurus
PRJEB46417	ERR6336828	Mycobacterium tuberculosis variant bovis	France	Bos taurus
PRJEB46417	ERR6337203	Mycobacterium tuberculosis variant bovis	France	Bos taurus
PRJEB46417	ERR6337205	Mycobacterium tuberculosis variant bovis	France	Bos taurus
PRJEB46417	ERR6337344	Mycobacterium tuberculosis variant bovis	France	Bos taurus
PRJEB46417	ERR6337347	Mycobacterium tuberculosis variant bovis	France	Bos taurus
PRJEB46417	ERR6337349	Mycobacterium tuberculosis variant bovis	France	Bos taurus
PRJEB46417	ERR6337351	Mycobacterium tuberculosis variant bovis	France	Bos taurus
PRJEB46417	ERR6337352	Mycobacterium tuberculosis variant bovis	France	Bos taurus
PRJEB46417	ERR6337356	Mycobacterium tuberculosis variant bovis	France	Bos taurus
PRJEB46417	ERR6337361	Mycobacterium tuberculosis variant bovis	France	Bos taurus
PRJEB46417	ERR6337377	Mycobacterium tuberculosis variant bovis	France	Bos taurus
PRJEB46417	ERR6337379	Mycobacterium tuberculosis variant bovis	France	Bos taurus
PRJEB46417	ERR6337384	Mycobacterium tuberculosis variant bovis	France	Bos taurus
PRJEB46417	ERR6337390	Mycobacterium tuberculosis variant bovis	France	Bos taurus
PRJEB46417	ERR6337394	Mycobacterium tuberculosis variant bovis	France	Bos taurus
PRJEB46417	ERR6337404	Mycobacterium tuberculosis variant bovis	France	Bos taurus
PRJEB46417	ERR6337409	Mycobacterium tuberculosis variant bovis	France	Bos taurus
PRJEB46417	ERR6337414	Mycobacterium tuberculosis variant bovis	France	Bos taurus
PRJEB46417	ERR6338284	Mycobacterium tuberculosis variant bovis	France	Bos taurus
PRJEB46417	ERR6338292	Mycobacterium tuberculosis variant bovis	France	Bos taurus
PRJEB46417	ERR6338293	Mycobacterium tuberculosis variant bovis	France	Bos taurus
PRJEB46417	ERR6338295	Mycobacterium tuberculosis variant bovis	France	Bos taurus
PRJEB46417	ERR6338299	Mycobacterium tuberculosis variant bovis	France	Bos taurus
PRJEB46417	ERR6338355	Mycobacterium tuberculosis variant bovis	France	Bos taurus
PRJEB46417	ERR6338363	Mycobacterium tuberculosis variant bovis	France	Bos taurus
PRJEB45853	ERR6140466	Mycobacterium tuberculosis variant bovis	France	Bos taurus
PRJEB45853	ERR6140654	Mycobacterium tuberculosis variant bovis	France	Bos taurus
PRJEB45853	ERR6140772	Mycobacterium tuberculosis variant bovis	France	Bos taurus
PRJEB45853	ERR6140773	Mycobacterium tuberculosis variant bovis	France	Bos taurus
PRJEB45853	ERR6140775	Mycobacterium tuberculosis variant bovis	France	Bos taurus
PRJEB45853	ERR6140807	Mycobacterium tuberculosis variant bovis	France	Bos taurus
PRJEB45853	ERR6140809	Mycobacterium tuberculosis variant bovis	France	Bos taurus
PRJEB45853	ERR6140818	Mycobacterium tuberculosis variant bovis	France	Bos taurus
PRJEB45853	ERR6143842	Mycobacterium tuberculosis variant bovis	France	Bos taurus
PRJEB45853	ERR6144471	Mycobacterium tuberculosis variant bovis	France	Bos taurus
PRJEB45853	ERR6146011	Mycobacterium tuberculosis variant bovis	France	Bos taurus
PRJEB45853	ERR6149413	Mycobacterium tuberculosis variant bovis	France	Bos taurus
PRJEB45853	ERR6149416	Mycobacterium tuberculosis variant bovis	France	Bos taurus
PRJEB45853	ERR6149418	Mycobacterium tuberculosis variant bovis	France	Bos taurus
PRJEB45853	ERR6149421	Mycobacterium tuberculosis variant bovis	France	Bos taurus
PRJEB45853	ERR6149426	Mycobacterium tuberculosis variant bovis	France	Bos taurus
PRJEB45853	ERR6149427	Mycobacterium tuberculosis variant bovis	France	Bos taurus
PRJEB45853	ERR6149467	Mycobacterium tuberculosis variant bovis	France	Bos taurus
PRJEB45853	ERR6149475	Mycobacterium tuberculosis variant bovis	France	Bos taurus
PRJEB45853	ERR6149477	Mycobacterium tuberculosis variant bovis	France	Bos taurus
PRJEB45853	ERR6149478	Mycobacterium tuberculosis variant bovis	France	Bos taurus
PRJEB45853	ERR6149865	Mycobacterium tuberculosis variant bovis	France	Bos taurus
PRJEB45853	ERR6149870	Mycobacterium tuberculosis variant bovis	France	Bos taurus
PRJEB45853	ERR6149873	Mycobacterium tuberculosis variant bovis	France	Bos taurus
PRJEB45853	ERR6149874	Mycobacterium tuberculosis variant bovis	France	Bos taurus
PRJEB45853	ERR6149876	Mycobacterium tuberculosis variant bovis	France	Bos taurus
PRJEB45853	ERR6149880	Mycobacterium tuberculosis variant bovis	France	Bos taurus
PRJEB45853	ERR6149920	Mycobacterium tuberculosis variant bovis	France	Bos taurus
PRJEB45853	ERR6149923	Mycobacterium tuberculosis variant bovis	France	Bos taurus
PRJEB45853	ERR6149924	Mycobacterium tuberculosis variant bovis	France	Bos taurus
PRJEB45853	ERR6149933	Mycobacterium tuberculosis variant bovis	France	Bos taurus
PRJEB45853	ERR6149960	Mycobacterium tuberculosis variant bovis	France	Bos taurus
PRJEB45853	ERR6149990	Mycobacterium tuberculosis variant bovis	France	Bos taurus
PRJEB45853	ERR6150050	Mycobacterium tuberculosis variant bovis	France	Bos taurus
PRJEB46417	ERR6336685	Mycobacterium tuberculosis variant bovis	France	Bos taurus
PRJEB46417	ERR6337069	Mycobacterium tuberculosis variant bovis	France	Bos taurus
PRJEB46417	ERR6337350	Mycobacterium tuberculosis variant bovis	France	Bos taurus
PRJEB46417	ERR6337364	Mycobacterium tuberculosis variant bovis	France	Bos taurus
PRJEB46417	ERR6337392	Mycobacterium tuberculosis variant bovis	France	Bos taurus
PRJEB46417	ERR6337395	Mycobacterium tuberculosis variant bovis	France	Bos taurus
PRJEB46417	ERR6337405	Mycobacterium tuberculosis variant bovis	France	Bos taurus
PRJEB46417	ERR6337413	Mycobacterium tuberculosis variant bovis	France	Bos taurus
PRJEB46417	ERR6338270	Mycobacterium tuberculosis variant bovis	France	Bos taurus
PRJEB46417	ERR6338353	Mycobacterium tuberculosis variant bovis	France	Bos taurus
PRJEB46417	ERR6337403	Mycobacterium tuberculosis variant bovis	France	Bos taurus
PRJEB45853	ERR6149473	Mycobacterium tuberculosis variant bovis	France	Bos taurus
PRJEB45853	ERR6139637	Mycobacterium tuberculosis variant bovis	France	Bos taurus
PRJEB45853	ERR6140763	Mycobacterium tuberculosis variant bovis	France	Bos taurus
PRJEB46102	ERR6210161	Mycobacterium tuberculosis variant bovis	France	Bos taurus
PRJNA251692	SRR1792150	Mycobacterium tuberculosis variant bovis	Mexico	Bos taurus
PRJNA251692	SRR1792151	Mycobacterium tuberculosis variant bovis	Mexico	Bos taurus
PRJNA251692	SRR17077292	Mycobacterium tuberculosis variant bovis	Mexico	Bos taurus
PRJNA251692	SRR17077293	Mycobacterium tuberculosis variant bovis	Mexico	Bos taurus
PRJNA251692	SRR17077294	Mycobacterium tuberculosis variant bovis	Mexico	Bos taurus
PRJNA251692	SRR17077295	Mycobacterium tuberculosis variant bovis	Mexico	Bos taurus
PRJNA251692	SRR17077296	Mycobacterium tuberculosis variant bovis	Mexico	Bos taurus
PRJNA251692	SRR17077299	Mycobacterium tuberculosis variant bovis	Mexico	Bos taurus
PRJNA384996	SRR5657358	Mycobacterium tuberculosis variant bovis	Mexico	Bos taurus
PRJNA384996	SRR5657359	Mycobacterium tuberculosis variant bovis	Mexico	Bos taurus
PRJNA384996	SRR5657360	Mycobacterium tuberculosis variant bovis	Mexico	Bos taurus
PRJNA384996	SRR5657361	Mycobacterium tuberculosis variant bovis	Mexico	Bos taurus
PRJNA384996	SRR5657363	Mycobacterium tuberculosis variant bovis	Mexico	Bos taurus
PRJNA384996	SRR5657364	Mycobacterium tuberculosis variant bovis	Mexico	Bos taurus
PRJNA384996	SRR5657365	Mycobacterium tuberculosis variant bovis	Mexico	Bos taurus
PRJNA384996	SRR5657366	Mycobacterium tuberculosis variant bovis	Mexico	Bos taurus
PRJNA384996	SRR5657367	Mycobacterium tuberculosis variant bovis	Mexico	Bos taurus
PRJNA384996	SRR5657368	Mycobacterium tuberculosis variant bovis	Mexico	Bos taurus
PRJNA384996	SRR5657369	Mycobacterium tuberculosis variant bovis	Mexico	Bos taurus
PRJNA384996	SRR5657370	Mycobacterium tuberculosis variant bovis	Mexico	Bos taurus
PRJNA384996	SRR5657371	Mycobacterium tuberculosis variant bovis	Mexico	Bos taurus
PRJNA384996	SRR5657372	Mycobacterium tuberculosis variant bovis	Mexico	Bos taurus
PRJNA384996	SRR5657373	Mycobacterium tuberculosis variant bovis	Mexico	Bos taurus
PRJNA384996	SRR5657374	Mycobacterium tuberculosis variant bovis	Mexico	Bos taurus
PRJNA384996	SRR5657375	Mycobacterium tuberculosis variant bovis	Mexico	Bos taurus
PRJNA384996	SRR5657376	Mycobacterium tuberculosis variant bovis	Mexico	Bos taurus
PRJNA384996	SRR5657377	Mycobacterium tuberculosis variant bovis	Mexico	Bos taurus
PRJNA384996	SRR5657378	Mycobacterium tuberculosis variant bovis	Mexico	Bos taurus
PRJNA384996	SRR5657379	Mycobacterium tuberculosis variant bovis	Mexico	Bos taurus
PRJNA384996	SRR5657380	Mycobacterium tuberculosis variant bovis	Mexico	Bos taurus
PRJNA384996	SRR5657381	Mycobacterium tuberculosis variant bovis	Mexico	Bos taurus
PRJNA384996	SRR5657382	Mycobacterium tuberculosis variant bovis	Mexico	Bos taurus
PRJNA384996	SRR5657383	Mycobacterium tuberculosis variant bovis	Mexico	Bos taurus
PRJNA384996	SRR5657384	Mycobacterium tuberculosis variant bovis	Mexico	Bos taurus
PRJNA384996	SRR5657385	Mycobacterium tuberculosis variant bovis	Mexico	Bos taurus
PRJNA384996	SRR5657386	Mycobacterium tuberculosis variant bovis	Mexico	Bos taurus
PRJNA384996	SRR5657387	Mycobacterium tuberculosis variant bovis	Mexico	Bos taurus
PRJNA384996	SRR5657388	Mycobacterium tuberculosis variant bovis	Mexico	Bos taurus
PRJNA384996	SRR5657389	Mycobacterium tuberculosis variant bovis	Mexico	Bos taurus
PRJNA384996	SRR5657390	Mycobacterium tuberculosis variant bovis	Mexico	Bos taurus
PRJNA384996	SRR5657391	Mycobacterium tuberculosis variant bovis	Mexico	Bos taurus
PRJNA384996	SRR5657392	Mycobacterium tuberculosis variant bovis	Mexico	Bos taurus
PRJNA384996	SRR5657393	Mycobacterium tuberculosis variant bovis	Mexico	Bos taurus
PRJNA384996	SRR5657394	Mycobacterium tuberculosis variant bovis	Mexico	Bos taurus
PRJNA384996	SRR5657395	Mycobacterium tuberculosis variant bovis	Mexico	Bos taurus
PRJNA384996	SRR5657396	Mycobacterium tuberculosis variant bovis	Mexico	Bos taurus
PRJNA384996	SRR5657397	Mycobacterium tuberculosis variant bovis	Mexico	Bos taurus
PRJNA384996	SRR5657398	Mycobacterium tuberculosis variant bovis	Mexico	Bos taurus
PRJNA384996	SRR5657399	Mycobacterium tuberculosis variant bovis	Mexico	Bos taurus
PRJNA384996	SRR5657402	Mycobacterium tuberculosis variant bovis	Mexico	Bos taurus
PRJNA384996	SRR5657403	Mycobacterium tuberculosis variant bovis	Mexico	Bos taurus
PRJNA384996	SRR5657404	Mycobacterium tuberculosis variant bovis	Mexico	Bos taurus
PRJNA384996	SRR5657405	Mycobacterium tuberculosis variant bovis	Mexico	Bos taurus
PRJNA384996	SRR5657406	Mycobacterium tuberculosis variant bovis	Mexico	Bos taurus
PRJNA384996	SRR5657407	Mycobacterium tuberculosis variant bovis	Mexico	Bos taurus
PRJNA384996	SRR5657411	Mycobacterium tuberculosis variant bovis	Mexico	Bos taurus
PRJNA384996	SRR5657412	Mycobacterium tuberculosis variant bovis	Mexico	Bos taurus
PRJNA384996	SRR5657413	Mycobacterium tuberculosis variant bovis	Mexico	Bos taurus
PRJNA384996	SRR5657414	Mycobacterium tuberculosis variant bovis	Mexico	Bos taurus
PRJNA384996	SRR5657415	Mycobacterium tuberculosis variant bovis	Mexico	Bos taurus
PRJNA384996	SRR5657416	Mycobacterium tuberculosis variant bovis	Mexico	Bos taurus
PRJNA384996	SRR5657417	Mycobacterium tuberculosis variant bovis	Mexico	Bos taurus
PRJNA384996	SRR5657418	Mycobacterium tuberculosis variant bovis	Mexico	Bos taurus
PRJNA384996	SRR5657419	Mycobacterium tuberculosis variant bovis	Mexico	Bos taurus
PRJNA384996	SRR5657420	Mycobacterium tuberculosis variant bovis	Mexico	Bos taurus
PRJNA384996	SRR5657421	Mycobacterium tuberculosis variant bovis	Mexico	Bos taurus
PRJNA384996	SRR5657422	Mycobacterium tuberculosis variant bovis	Mexico	Bos taurus
PRJNA384996	SRR5657423	Mycobacterium tuberculosis variant bovis	Mexico	Bos taurus
PRJNA384996	SRR5657425	Mycobacterium tuberculosis variant bovis	Mexico	Bos taurus
PRJNA384996	SRR5657426	Mycobacterium tuberculosis variant bovis	Mexico	Bos taurus
PRJNA384996	SRR5657427	Mycobacterium tuberculosis variant bovis	Mexico	Bos taurus
PRJNA384996	SRR5657428	Mycobacterium tuberculosis variant bovis	Mexico	Bos taurus
PRJNA384996	SRR5657429	Mycobacterium tuberculosis variant bovis	Mexico	Bos taurus
PRJNA384996	SRR5657430	Mycobacterium tuberculosis variant bovis	Mexico	Bos taurus
PRJNA384996	SRR5657431	Mycobacterium tuberculosis variant bovis	Mexico	Bos taurus
PRJNA384996	SRR5657432	Mycobacterium tuberculosis variant bovis	Mexico	Bos taurus
PRJNA384996	SRR5657433	Mycobacterium tuberculosis variant bovis	Mexico	Bos taurus
PRJNA384996	SRR5657435	Mycobacterium tuberculosis variant bovis	Mexico	Bos taurus
PRJNA384996	SRR5657436	Mycobacterium tuberculosis variant bovis	Mexico	Bos taurus
PRJNA384996	SRR5657437	Mycobacterium tuberculosis variant bovis	Mexico	Bos taurus
PRJNA384996	SRR5657438	Mycobacterium tuberculosis variant bovis	Mexico	Bos taurus
PRJNA384996	SRR5657439	Mycobacterium tuberculosis variant bovis	Mexico	Bos taurus
PRJNA384996	SRR5657441	Mycobacterium tuberculosis variant bovis	Mexico	Bos taurus
PRJNA384996	SRR5657442	Mycobacterium tuberculosis variant bovis	Mexico	Bos taurus
PRJNA384996	SRR5657443	Mycobacterium tuberculosis variant bovis	Mexico	Bos taurus
PRJNA384996	SRR5657444	Mycobacterium tuberculosis variant bovis	Mexico	Bos taurus
PRJNA384996	SRR5657445	Mycobacterium tuberculosis variant bovis	Mexico	Bos taurus
PRJNA384996	SRR5657446	Mycobacterium tuberculosis variant bovis	Mexico	Bos taurus
PRJNA384996	SRR5657447	Mycobacterium tuberculosis variant bovis	Mexico	Bos taurus
PRJNA384996	SRR5657448	Mycobacterium tuberculosis variant bovis	Mexico	Bos taurus
PRJNA384996	SRR5657449	Mycobacterium tuberculosis variant bovis	Mexico	Bos taurus
PRJNA384996	SRR5657450	Mycobacterium tuberculosis variant bovis	Mexico	Bos taurus
PRJNA384996	SRR5657451	Mycobacterium tuberculosis variant bovis	Mexico	Bos taurus
PRJNA384996	SRR5657452	Mycobacterium tuberculosis variant bovis	Mexico	Bos taurus
PRJNA384996	SRR5657453	Mycobacterium tuberculosis variant bovis	Mexico	Bos taurus
PRJNA384996	SRR5657454	Mycobacterium tuberculosis variant bovis	Mexico	Bos taurus
PRJNA384996	SRR5657455	Mycobacterium tuberculosis variant bovis	Mexico	Bos taurus
PRJNA384996	SRR5657456	Mycobacterium tuberculosis variant bovis	Mexico	Bos taurus
PRJNA384996	SRR5657457	Mycobacterium tuberculosis variant bovis	Mexico	Bos taurus
PRJNA384996	SRR5657458	Mycobacterium tuberculosis variant bovis	Mexico	Bos taurus
PRJNA384996	SRR5657459	Mycobacterium tuberculosis variant bovis	Mexico	Bos taurus
PRJNA384996	SRR5657460	Mycobacterium tuberculosis variant bovis	Mexico	Bos taurus
PRJNA384996	SRR5657461	Mycobacterium tuberculosis variant bovis	Mexico	Bos taurus
PRJNA384996	SRR5657462	Mycobacterium tuberculosis variant bovis	Mexico	Bos taurus
PRJNA384996	SRR5657463	Mycobacterium tuberculosis variant bovis	Mexico	Bos taurus
PRJNA384996	SRR5657466	Mycobacterium tuberculosis variant bovis	Mexico	Bos taurus
PRJNA384996	SRR5657467	Mycobacterium tuberculosis variant bovis	Mexico	Bos taurus
PRJNA384996	SRR5657468	Mycobacterium tuberculosis variant bovis	Mexico	Bos taurus
PRJNA384996	SRR5657469	Mycobacterium tuberculosis variant bovis	Mexico	Bos taurus
PRJNA384996	SRR5657470	Mycobacterium tuberculosis variant bovis	Mexico	Bos taurus
PRJNA384996	SRR5657471	Mycobacterium tuberculosis variant bovis	Mexico	Bos taurus
PRJNA384996	SRR5657472	Mycobacterium tuberculosis variant bovis	Mexico	Bos taurus
PRJNA384996	SRR5657473	Mycobacterium tuberculosis variant bovis	Mexico	Bos taurus
PRJNA384996	SRR5657474	Mycobacterium tuberculosis variant bovis	Mexico	Bos taurus
PRJNA384996	SRR5657475	Mycobacterium tuberculosis variant bovis	Mexico	Bos taurus
PRJNA384996	SRR5657476	Mycobacterium tuberculosis variant bovis	Mexico	Bos taurus
PRJNA384996	SRR5657487	Mycobacterium tuberculosis variant bovis	Mexico	Bos taurus
PRJNA384996	SRR5657488	Mycobacterium tuberculosis variant bovis	Mexico	Bos taurus
PRJNA384996	SRR5657489	Mycobacterium tuberculosis variant bovis	Mexico	Bos taurus
PRJNA384996	SRR5657490	Mycobacterium tuberculosis variant bovis	Mexico	Bos taurus
PRJNA384996	SRR5657491	Mycobacterium tuberculosis variant bovis	Mexico	Bos taurus
PRJNA384996	SRR5657492	Mycobacterium tuberculosis variant bovis	Mexico	Bos taurus
PRJNA384996	SRR5657493	Mycobacterium tuberculosis variant bovis	Mexico	Bos taurus
PRJNA384996	SRR5657494	Mycobacterium tuberculosis variant bovis	Mexico	Bos taurus
PRJNA384996	SRR5657495	Mycobacterium tuberculosis variant bovis	Mexico	Bos taurus
PRJNA384996	SRR5657496	Mycobacterium tuberculosis variant bovis	Mexico	Bos taurus
PRJNA384996	SRR5657497	Mycobacterium tuberculosis variant bovis	Mexico	Bos taurus
PRJNA384996	SRR5657498	Mycobacterium tuberculosis variant bovis	Mexico	Bos taurus
PRJNA384996	SRR5657499	Mycobacterium tuberculosis variant bovis	Mexico	Bos taurus
PRJNA384996	SRR5657500	Mycobacterium tuberculosis variant bovis	Mexico	Bos taurus
PRJNA384996	SRR5657501	Mycobacterium tuberculosis variant bovis	Mexico	Bos taurus
PRJNA384996	SRR5657502	Mycobacterium tuberculosis variant bovis	Mexico	Bos taurus
PRJNA384996	SRR5657503	Mycobacterium tuberculosis variant bovis	Mexico	Bos taurus
PRJNA384996	SRR5657504	Mycobacterium tuberculosis variant bovis	Mexico	Bos taurus
PRJNA384996	SRR5657505	Mycobacterium tuberculosis variant bovis	Mexico	Bos taurus
PRJNA384996	SRR5657506	Mycobacterium tuberculosis variant bovis	Mexico	Bos taurus
PRJNA384996	SRR5657507	Mycobacterium tuberculosis variant bovis	Mexico	Bos taurus
PRJNA384996	SRR5657508	Mycobacterium tuberculosis variant bovis	Mexico	Bos taurus
PRJNA384996	SRR5657509	Mycobacterium tuberculosis variant bovis	Mexico	Bos taurus
PRJNA384996	SRR5657510	Mycobacterium tuberculosis variant bovis	Mexico	Bos taurus
PRJNA384996	SRR5657511	Mycobacterium tuberculosis variant bovis	Mexico	Bos taurus
PRJNA384996	SRR5657512	Mycobacterium tuberculosis variant bovis	Mexico	Bos taurus
PRJNA384996	SRR5657513	Mycobacterium tuberculosis variant bovis	Mexico	Bos taurus
PRJNA384996	SRR5657514	Mycobacterium tuberculosis variant bovis	Mexico	Bos taurus
PRJNA384996	SRR5657516	Mycobacterium tuberculosis variant bovis	Mexico	Bos taurus
PRJNA384996	SRR5657517	Mycobacterium tuberculosis variant bovis	Mexico	Bos taurus
PRJNA384996	SRR5657518	Mycobacterium tuberculosis variant bovis	Mexico	Bos taurus
PRJNA384996	SRR5657519	Mycobacterium tuberculosis variant bovis	Mexico	Bos taurus
PRJNA384996	SRR5657520	Mycobacterium tuberculosis variant bovis	Mexico	Bos taurus
PRJNA384996	SRR5657521	Mycobacterium tuberculosis variant bovis	Mexico	Bos taurus
PRJNA384996	SRR5657522	Mycobacterium tuberculosis variant bovis	Mexico	Bos taurus
PRJNA384996	SRR5657523	Mycobacterium tuberculosis variant bovis	Mexico	Bos taurus
PRJNA384996	SRR5657524	Mycobacterium tuberculosis variant bovis	Mexico	Bos taurus
PRJNA384996	SRR5657525	Mycobacterium tuberculosis variant bovis	Mexico	Bos taurus
PRJNA384996	SRR5657526	Mycobacterium tuberculosis variant bovis	Mexico	Bos taurus
PRJNA384996	SRR5657527	Mycobacterium tuberculosis variant bovis	Mexico	Bos taurus
PRJNA384996	SRR5657528	Mycobacterium tuberculosis variant bovis	Mexico	Bos taurus
PRJNA384996	SRR5657529	Mycobacterium tuberculosis variant bovis	Mexico	Bos taurus
PRJNA251692	SRR1791700	Mycobacterium tuberculosis variant bovis	Mexico	Bos taurus
PRJNA251692	SRR1791702	Mycobacterium tuberculosis variant bovis	Mexico	Bos taurus
PRJNA251692	SRR1791703	Mycobacterium tuberculosis variant bovis	Mexico	Bos taurus
PRJNA251692	SRR1791704	Mycobacterium tuberculosis variant bovis	Mexico	Bos taurus
PRJNA251692	SRR1791705	Mycobacterium tuberculosis variant bovis	Mexico	Bos taurus
PRJNA251692	SRR1791706	Mycobacterium tuberculosis variant bovis	Mexico	Bos taurus
PRJNA251692	SRR1791709	Mycobacterium tuberculosis variant bovis	Mexico	Bos taurus
PRJNA251692	SRR1791720	Mycobacterium tuberculosis variant bovis	Mexico	Bos taurus
PRJNA251692	SRR1791722	Mycobacterium tuberculosis variant bovis	Mexico	Bos taurus
PRJNA251692	SRR1791724	Mycobacterium tuberculosis variant bovis	Mexico	Bos taurus
PRJNA251692	SRR1791725	Mycobacterium tuberculosis variant bovis	Mexico	Bos taurus
PRJNA251692	SRR1791727	Mycobacterium tuberculosis variant bovis	Mexico	Bos taurus
PRJNA251692	SRR1791728	Mycobacterium tuberculosis variant bovis	Mexico	Bos taurus
PRJNA251692	SRR1791729	Mycobacterium tuberculosis variant bovis	Mexico	Bos taurus
PRJNA251692	SRR1791732	Mycobacterium tuberculosis variant bovis	Mexico	Bos taurus
PRJNA251692	SRR1791735	Mycobacterium tuberculosis variant bovis	Mexico	Bos taurus
PRJNA251692	SRR1791737	Mycobacterium tuberculosis variant bovis	Mexico	Bos taurus
PRJNA251692	SRR1791739	Mycobacterium tuberculosis variant bovis	Mexico	Bos taurus
PRJNA251692	SRR1791740	Mycobacterium tuberculosis variant bovis	Mexico	Bos taurus
PRJNA251692	SRR1791742	Mycobacterium tuberculosis variant bovis	Mexico	Bos taurus
PRJNA251692	SRR1791743	Mycobacterium tuberculosis variant bovis	Mexico	Bos taurus
PRJNA251692	SRR1791744	Mycobacterium tuberculosis variant bovis	Mexico	Bos taurus
PRJNA251692	SRR1791745	Mycobacterium tuberculosis variant bovis	Mexico	Bos taurus
PRJNA251692	SRR1791748	Mycobacterium tuberculosis variant bovis	Mexico	Bos taurus
PRJNA251692	SRR1791749	Mycobacterium tuberculosis variant bovis	Mexico	Bos taurus
PRJNA251692	SRR1791750	Mycobacterium tuberculosis variant bovis	Mexico	Bos taurus
PRJNA251692	SRR1791751	Mycobacterium tuberculosis variant bovis	Mexico	Bos taurus
PRJNA251692	SRR1791752	Mycobacterium tuberculosis variant bovis	Mexico	Bos taurus
PRJNA251692	SRR1791755	Mycobacterium tuberculosis variant bovis	Mexico	Bos taurus
PRJNA251692	SRR1791756	Mycobacterium tuberculosis variant bovis	Mexico	Bos taurus
PRJNA251692	SRR1791758	Mycobacterium tuberculosis variant bovis	Mexico	Bos taurus
PRJNA251692	SRR1791759	Mycobacterium tuberculosis variant bovis	Mexico	Bos taurus
PRJNA251692	SRR1791760	Mycobacterium tuberculosis variant bovis	Mexico	Bos taurus
PRJNA251692	SRR1791761	Mycobacterium tuberculosis variant bovis	Mexico	Bos taurus
PRJNA251692	SRR1791762	Mycobacterium tuberculosis variant bovis	Mexico	Bos taurus
PRJNA251692	SRR1791763	Mycobacterium tuberculosis variant bovis	Mexico	Bos taurus
PRJNA251692	SRR1791765	Mycobacterium tuberculosis variant bovis	Mexico	Bos taurus
PRJNA251692	SRR1791766	Mycobacterium tuberculosis variant bovis	Mexico	Bos taurus
PRJNA251692	SRR1791767	Mycobacterium tuberculosis variant bovis	Mexico	Bos taurus
PRJNA251692	SRR1791770	Mycobacterium tuberculosis variant bovis	Mexico	Bos taurus
PRJNA251692	SRR1791771	Mycobacterium tuberculosis variant bovis	Mexico	Bos taurus
PRJNA251692	SRR1791773	Mycobacterium tuberculosis variant bovis	Mexico	Bos taurus
PRJNA251692	SRR1791777	Mycobacterium tuberculosis variant bovis	Mexico	Bos taurus
PRJNA251692	SRR1791778	Mycobacterium tuberculosis variant bovis	Mexico	Bos taurus
PRJNA251692	SRR1791781	Mycobacterium tuberculosis variant bovis	Mexico	Bos taurus
PRJNA251692	SRR1791782	Mycobacterium tuberculosis variant bovis	Mexico	Bos taurus
PRJNA251692	SRR1791783	Mycobacterium tuberculosis variant bovis	Mexico	Bos taurus
PRJNA251692	SRR1791785	Mycobacterium tuberculosis variant bovis	Mexico	Bos taurus
PRJNA251692	SRR1791786	Mycobacterium tuberculosis variant bovis	Mexico	Bos taurus
PRJNA251692	SRR1791787	Mycobacterium tuberculosis variant bovis	Mexico	Bos taurus
PRJNA251692	SRR1791788	Mycobacterium tuberculosis variant bovis	Mexico	Bos taurus
PRJNA251692	SRR1791790	Mycobacterium tuberculosis variant bovis	Mexico	Bos taurus
PRJNA251692	SRR1791791	Mycobacterium tuberculosis variant bovis	Mexico	Bos taurus
PRJNA251692	SRR1791796	Mycobacterium tuberculosis variant bovis	Mexico	Bos taurus
PRJNA251692	SRR1791797	Mycobacterium tuberculosis variant bovis	Mexico	Bos taurus
PRJNA251692	SRR1791798	Mycobacterium tuberculosis variant bovis	Mexico	Bos taurus
PRJNA251692	SRR1791799	Mycobacterium tuberculosis variant bovis	Mexico	Bos taurus
PRJNA251692	SRR1791800	Mycobacterium tuberculosis variant bovis	Mexico	Bos taurus
PRJNA251692	SRR1791801	Mycobacterium tuberculosis variant bovis	Mexico	Bos taurus
PRJNA251692	SRR1791802	Mycobacterium tuberculosis variant bovis	Mexico	Bos taurus
PRJNA251692	SRR1791804	Mycobacterium tuberculosis variant bovis	Mexico	Bos taurus
PRJNA251692	SRR1791806	Mycobacterium tuberculosis variant bovis	Mexico	Bos taurus
PRJNA251692	SRR1791807	Mycobacterium tuberculosis variant bovis	Mexico	Bos taurus
PRJNA251692	SRR1791809	Mycobacterium tuberculosis variant bovis	Mexico	Bos taurus
PRJNA251692	SRR1791811	Mycobacterium tuberculosis variant bovis	Mexico	Bos taurus
PRJNA251692	SRR1791816	Mycobacterium tuberculosis variant bovis	Mexico	Bos taurus
PRJNA251692	SRR1791822	Mycobacterium tuberculosis variant bovis	Mexico	Bos taurus
PRJNA251692	SRR1791823	Mycobacterium tuberculosis variant bovis	Mexico	Bos taurus
PRJNA251692	SRR1791824	Mycobacterium tuberculosis variant bovis	Mexico	Bos taurus
PRJNA251692	SRR1791826	Mycobacterium tuberculosis variant bovis	Mexico	Bos taurus
PRJNA251692	SRR1791829	Mycobacterium tuberculosis variant bovis	Mexico	Bos taurus
PRJNA251692	SRR1791831	Mycobacterium tuberculosis variant bovis	Mexico	Bos taurus
PRJNA251692	SRR1791833	Mycobacterium tuberculosis variant bovis	Mexico	Bos taurus
PRJNA251692	SRR1791834	Mycobacterium tuberculosis variant bovis	Mexico	Bos taurus
PRJNA251692	SRR1791835	Mycobacterium tuberculosis variant bovis	Mexico	Bos taurus
PRJNA251692	SRR1791836	Mycobacterium tuberculosis variant bovis	Mexico	Bos taurus
PRJNA251692	SRR1791837	Mycobacterium tuberculosis variant bovis	Mexico	Bos taurus
PRJNA251692	SRR1791843	Mycobacterium tuberculosis variant bovis	Mexico	Bos taurus
PRJNA251692	SRR1791844	Mycobacterium tuberculosis variant bovis	Mexico	Bos taurus
PRJNA251692	SRR1791845	Mycobacterium tuberculosis variant bovis	Mexico	Bos taurus
PRJNA251692	SRR1791846	Mycobacterium tuberculosis variant bovis	Mexico	Bos taurus
PRJNA251692	SRR1791847	Mycobacterium tuberculosis variant bovis	Mexico	Bos taurus
PRJNA251692	SRR1791850	Mycobacterium tuberculosis variant bovis	Mexico	Bos taurus
PRJNA251692	SRR1791851	Mycobacterium tuberculosis variant bovis	Mexico	Bos taurus
PRJNA251692	SRR1791853	Mycobacterium tuberculosis variant bovis	Mexico	Bos taurus
PRJNA251692	SRR1791861	Mycobacterium tuberculosis variant bovis	Mexico	Bos taurus
PRJNA251692	SRR1791862	Mycobacterium tuberculosis variant bovis	Mexico	Bos taurus
PRJNA251692	SRR1791864	Mycobacterium tuberculosis variant bovis	Mexico	Bos taurus
PRJNA251692	SRR1791865	Mycobacterium tuberculosis variant bovis	Mexico	Bos taurus
PRJNA251692	SRR1791871	Mycobacterium tuberculosis variant bovis	Mexico	Bos taurus
PRJNA251692	SRR1791877	Mycobacterium tuberculosis variant bovis	Mexico	Bos taurus
PRJNA251692	SRR1791878	Mycobacterium tuberculosis variant bovis	Mexico	Bos taurus
PRJNA251692	SRR1791879	Mycobacterium tuberculosis variant bovis	Mexico	Bos taurus
PRJNA251692	SRR1791883	Mycobacterium tuberculosis variant bovis	Mexico	Bos taurus
PRJNA251692	SRR1791886	Mycobacterium tuberculosis variant bovis	Mexico	Bos taurus
PRJNA251692	SRR1791887	Mycobacterium tuberculosis variant bovis	Mexico	Bos taurus
PRJNA251692	SRR1791890	Mycobacterium tuberculosis variant bovis	Mexico	Bos taurus
PRJNA251692	SRR1791891	Mycobacterium tuberculosis variant bovis	Mexico	Bos taurus
PRJNA251692	SRR1791892	Mycobacterium tuberculosis variant bovis	Mexico	Bos taurus
PRJNA251692	SRR1791893	Mycobacterium tuberculosis variant bovis	Mexico	Bos taurus
PRJNA251692	SRR1791895	Mycobacterium tuberculosis variant bovis	Mexico	Bos taurus
PRJNA251692	SRR1791896	Mycobacterium tuberculosis variant bovis	Mexico	Bos taurus
PRJNA251692	SRR1791897	Mycobacterium tuberculosis variant bovis	Mexico	Bos taurus
PRJNA251692	SRR1791898	Mycobacterium tuberculosis variant bovis	Mexico	Bos taurus
PRJNA251692	SRR1791900	Mycobacterium tuberculosis variant bovis	Mexico	Bos taurus
PRJNA251692	SRR1791903	Mycobacterium tuberculosis variant bovis	Mexico	Bos taurus
PRJNA251692	SRR1791904	Mycobacterium tuberculosis variant bovis	Mexico	Bos taurus
PRJNA251692	SRR1791907	Mycobacterium tuberculosis variant bovis	Mexico	Bos taurus
PRJNA251692	SRR1791909	Mycobacterium tuberculosis variant bovis	Mexico	Bos taurus
PRJNA251692	SRR1791913	Mycobacterium tuberculosis variant bovis	Mexico	Bos taurus
PRJNA251692	SRR1791915	Mycobacterium tuberculosis variant bovis	Mexico	Bos taurus
PRJNA251692	SRR1791916	Mycobacterium tuberculosis variant bovis	Mexico	Bos taurus
PRJNA251692	SRR1791917	Mycobacterium tuberculosis variant bovis	Mexico	Bos taurus
PRJNA251692	SRR1791923	Mycobacterium tuberculosis variant bovis	Mexico	Bos taurus
PRJNA251692	SRR1791924	Mycobacterium tuberculosis variant bovis	Mexico	Bos taurus
PRJNA251692	SRR1791926	Mycobacterium tuberculosis variant bovis	Mexico	Bos taurus
PRJNA251692	SRR1791927	Mycobacterium tuberculosis variant bovis	Mexico	Bos taurus
PRJNA251692	SRR1791928	Mycobacterium tuberculosis variant bovis	Mexico	Bos taurus
PRJNA251692	SRR1791937	Mycobacterium tuberculosis variant bovis	Mexico	Bos taurus
PRJNA251692	SRR1791938	Mycobacterium tuberculosis variant bovis	Mexico	Bos taurus
PRJNA251692	SRR1791939	Mycobacterium tuberculosis variant bovis	Mexico	Bos taurus
PRJNA251692	SRR1791942	Mycobacterium tuberculosis variant bovis	Mexico	Bos taurus
PRJNA251692	SRR1791943	Mycobacterium tuberculosis variant bovis	Mexico	Bos taurus
PRJNA251692	SRR1791945	Mycobacterium tuberculosis variant bovis	Mexico	Bos taurus
PRJNA251692	SRR1791946	Mycobacterium tuberculosis variant bovis	Mexico	Bos taurus
PRJNA251692	SRR1791952	Mycobacterium tuberculosis variant bovis	Mexico	Bos taurus
PRJNA251692	SRR1791953	Mycobacterium tuberculosis variant bovis	Mexico	Bos taurus
PRJNA251692	SRR1791954	Mycobacterium tuberculosis variant bovis	Mexico	Bos taurus
PRJNA251692	SRR1791955	Mycobacterium tuberculosis variant bovis	Mexico	Bos taurus
PRJNA251692	SRR1791956	Mycobacterium tuberculosis variant bovis	Mexico	Bos taurus
PRJNA251692	SRR1791958	Mycobacterium tuberculosis variant bovis	Mexico	Bos taurus
PRJNA251692	SRR1791959	Mycobacterium tuberculosis variant bovis	Mexico	Bos taurus
PRJNA251692	SRR1791960	Mycobacterium tuberculosis variant bovis	Mexico	Bos taurus
PRJNA251692	SRR1791962	Mycobacterium tuberculosis variant bovis	Mexico	Bos taurus
PRJNA251692	SRR1791966	Mycobacterium tuberculosis variant bovis	Mexico	Bos taurus
PRJNA251692	SRR1791969	Mycobacterium tuberculosis variant bovis	Mexico	Bos taurus
PRJNA251692	SRR1791970	Mycobacterium tuberculosis variant bovis	Mexico	Bos taurus
PRJNA251692	SRR1791973	Mycobacterium tuberculosis variant bovis	Mexico	Bos taurus
PRJNA251692	SRR1791974	Mycobacterium tuberculosis variant bovis	Mexico	Bos taurus
PRJNA251692	SRR1791975	Mycobacterium tuberculosis variant bovis	Mexico	Bos taurus
PRJNA251692	SRR1791977	Mycobacterium tuberculosis variant bovis	Mexico	Bos taurus
PRJNA251692	SRR1791989	Mycobacterium tuberculosis variant bovis	Mexico	Bos taurus
PRJNA251692	SRR1791990	Mycobacterium tuberculosis variant bovis	Mexico	Bos taurus
PRJNA251692	SRR1791991	Mycobacterium tuberculosis variant bovis	Mexico	Bos taurus
PRJNA251692	SRR1791992	Mycobacterium tuberculosis variant bovis	Mexico	Bos taurus
PRJNA251692	SRR1791993	Mycobacterium tuberculosis variant bovis	Mexico	Bos taurus
PRJNA251692	SRR1791998	Mycobacterium tuberculosis variant bovis	Mexico	Bos taurus
PRJNA251692	SRR1792001	Mycobacterium tuberculosis variant bovis	Mexico	Bos taurus
PRJNA251692	SRR1792005	Mycobacterium tuberculosis variant bovis	Mexico	Bos taurus
PRJNA251692	SRR1792013	Mycobacterium tuberculosis variant bovis	Mexico	Bos taurus
PRJNA251692	SRR1792016	Mycobacterium tuberculosis variant bovis	Mexico	Bos taurus
PRJNA251692	SRR1792020	Mycobacterium tuberculosis variant bovis	Mexico	Bos taurus
PRJNA251692	SRR1792026	Mycobacterium tuberculosis variant bovis	Mexico	Bos taurus
PRJNA251692	SRR1792027	Mycobacterium tuberculosis variant bovis	Mexico	Bos taurus
PRJNA251692	SRR1792028	Mycobacterium tuberculosis variant bovis	Mexico	Bos taurus
PRJNA251692	SRR1792029	Mycobacterium tuberculosis variant bovis	Mexico	Bos taurus
PRJNA251692	SRR1792030	Mycobacterium tuberculosis variant bovis	Mexico	Bos taurus
PRJNA251692	SRR1792031	Mycobacterium tuberculosis variant bovis	Mexico	Bos taurus
PRJNA251692	SRR1792033	Mycobacterium tuberculosis variant bovis	Mexico	Bos taurus
PRJNA251692	SRR1792035	Mycobacterium tuberculosis variant bovis	Mexico	Bos taurus
PRJNA251692	SRR1792036	Mycobacterium tuberculosis variant bovis	Mexico	Bos taurus
PRJNA251692	SRR1792039	Mycobacterium tuberculosis variant bovis	Mexico	Bos taurus
PRJNA251692	SRR1792040	Mycobacterium tuberculosis variant bovis	Mexico	Bos taurus
PRJNA251692	SRR1792041	Mycobacterium tuberculosis variant bovis	Mexico	Bos taurus
PRJNA251692	SRR1792046	Mycobacterium tuberculosis variant bovis	Mexico	Bos taurus
PRJNA251692	SRR1792063	Mycobacterium tuberculosis variant bovis	Mexico	Bos taurus
PRJNA251692	SRR1792064	Mycobacterium tuberculosis variant bovis	Mexico	Bos taurus
PRJNA251692	SRR1792065	Mycobacterium tuberculosis variant bovis	Mexico	Bos taurus
PRJNA251692	SRR1792066	Mycobacterium tuberculosis variant bovis	Mexico	Bos taurus
PRJNA251692	SRR1792071	Mycobacterium tuberculosis variant bovis	Mexico	Bos taurus
PRJNA251692	SRR1792072	Mycobacterium tuberculosis variant bovis	Mexico	Bos taurus
PRJNA251692	SRR1792073	Mycobacterium tuberculosis variant bovis	Mexico	Bos taurus
PRJNA251692	SRR1792074	Mycobacterium tuberculosis variant bovis	Mexico	Bos taurus
PRJNA251692	SRR1792088	Mycobacterium tuberculosis variant bovis	Mexico	Bos taurus
PRJNA251692	SRR1792099	Mycobacterium tuberculosis variant bovis	Mexico	Bos taurus
PRJNA251692	SRR1792113	Mycobacterium tuberculosis variant bovis	Mexico	Bos taurus
PRJNA251692	SRR1792118	Mycobacterium tuberculosis variant bovis	Mexico	Bos taurus
PRJNA251692	SRR1792132	Mycobacterium tuberculosis variant bovis	Mexico	Bos taurus
PRJNA251692	SRR1792141	Mycobacterium tuberculosis variant bovis	Mexico	Bos taurus
PRJNA251692	SRR1792155	Mycobacterium tuberculosis variant bovis	Mexico	Bos taurus
PRJNA251692	SRR1792158	Mycobacterium tuberculosis variant bovis	Mexico	Bos taurus
PRJNA251692	SRR1792162	Mycobacterium tuberculosis variant bovis	Mexico	Bos taurus
PRJNA251692	SRR1792171	Mycobacterium tuberculosis variant bovis	Mexico	Bos taurus
PRJNA251692	SRR1792172	Mycobacterium tuberculosis variant bovis	Mexico	Bos taurus
PRJNA251692	SRR1792241	Mycobacterium tuberculosis variant bovis	Mexico	Bos taurus
PRJNA251692	SRR1792245	Mycobacterium tuberculosis variant bovis	Mexico	Bos taurus
PRJNA251692	SRR1792279	Mycobacterium tuberculosis variant bovis	Mexico	Bos taurus
PRJNA251692	SRR1792281	Mycobacterium tuberculosis variant bovis	Mexico	Bos taurus
PRJNA251692	SRR1792286	Mycobacterium tuberculosis variant bovis	Mexico	Bos taurus
PRJNA251692	SRR1792298	Mycobacterium tuberculosis variant bovis	Mexico	Bos taurus
PRJNA251692	SRR1792300	Mycobacterium tuberculosis variant bovis	Mexico	Bos taurus
PRJNA251692	SRR1792301	Mycobacterium tuberculosis variant bovis	Mexico	Bos taurus
PRJNA251692	SRR1792302	Mycobacterium tuberculosis variant bovis	Mexico	Bos taurus
PRJNA251692	SRR1792307	Mycobacterium tuberculosis variant bovis	Mexico	Bos taurus
PRJNA251692	SRR1792309	Mycobacterium tuberculosis variant bovis	Mexico	Bos taurus
PRJNA251692	SRR1792310	Mycobacterium tuberculosis variant bovis	Mexico	Bos taurus
PRJNA251692	SRR1792313	Mycobacterium tuberculosis variant bovis	Mexico	Bos taurus
PRJNA251692	SRR1792328	Mycobacterium tuberculosis variant bovis	Mexico	Bos taurus
PRJNA251692	SRR1792329	Mycobacterium tuberculosis variant bovis	Mexico	Bos taurus
PRJNA251692	SRR1792330	Mycobacterium tuberculosis variant bovis	Mexico	Bos taurus
PRJNA251692	SRR1792333	Mycobacterium tuberculosis variant bovis	Mexico	Bos taurus
PRJNA251692	SRR1792343	Mycobacterium tuberculosis variant bovis	Mexico	Bos taurus
PRJNA251692	SRR1792345	Mycobacterium tuberculosis variant bovis	Mexico	Bos taurus
PRJNA251692	SRR1792347	Mycobacterium tuberculosis variant bovis	Mexico	Bos taurus
PRJNA251692	SRR1792349	Mycobacterium tuberculosis variant bovis	Mexico	Bos taurus
PRJNA251692	SRR1792353	Mycobacterium tuberculosis variant bovis	Mexico	Bos taurus
PRJNA251692	SRR1792354	Mycobacterium tuberculosis variant bovis	Mexico	Bos taurus
PRJNA251692	SRR1792356	Mycobacterium tuberculosis variant bovis	Mexico	Bos taurus
PRJNA251692	SRR1792357	Mycobacterium tuberculosis variant bovis	Mexico	Bos taurus
PRJNA251692	SRR1792358	Mycobacterium tuberculosis variant bovis	Mexico	Bos taurus
PRJNA251692	SRR1792363	Mycobacterium tuberculosis variant bovis	Mexico	Bos taurus
PRJNA251692	SRR1792369	Mycobacterium tuberculosis variant bovis	Mexico	Bos taurus
PRJNA251692	SRR1792372	Mycobacterium tuberculosis variant bovis	Mexico	Bos taurus
PRJNA251692	SRR1792384	Mycobacterium tuberculosis variant bovis	Mexico	Bos taurus
PRJNA251692	SRR1792409	Mycobacterium tuberculosis variant bovis	Mexico	Bos taurus
PRJNA251692	SRR1792410	Mycobacterium tuberculosis variant bovis	Mexico	Bos taurus
PRJNA251692	SRR1792422	Mycobacterium tuberculosis variant bovis	Mexico	Bos taurus
PRJNA251692	SRR1792438	Mycobacterium tuberculosis variant bovis	Mexico	Bos taurus
PRJNA251692	SRR1792441	Mycobacterium tuberculosis variant bovis	Mexico	Bos taurus
PRJNA251692	SRR1792445	Mycobacterium tuberculosis variant bovis	Mexico	Bos taurus
PRJNA251692	SRR1792447	Mycobacterium tuberculosis variant bovis	Mexico	Bos taurus
PRJNA251692	SRR1792449	Mycobacterium tuberculosis variant bovis	Mexico	Bos taurus
PRJNA723608	SRR14296086	Mycobacterium tuberculosis variant bovis	Mexico	Bos taurus
PRJNA723608	SRR14296087	Mycobacterium tuberculosis variant bovis	Mexico	Bos taurus
PRJNA723608	SRR14296088	Mycobacterium tuberculosis variant bovis	Mexico	Bos taurus
PRJNA723608	SRR14296091	Mycobacterium tuberculosis variant bovis	Mexico	Bos taurus
PRJNA723608	SRR14296092	Mycobacterium tuberculosis variant bovis	Mexico	Bos taurus
PRJNA723608	SRR14296093	Mycobacterium tuberculosis variant bovis	Mexico	Bos taurus
PRJNA723608	SRR14296094	Mycobacterium tuberculosis variant bovis	Mexico	Bos taurus
PRJNA723608	SRR14296095	Mycobacterium tuberculosis variant bovis	Mexico	Bos taurus
PRJNA723608	SRR14296096	Mycobacterium tuberculosis variant bovis	Mexico	Bos taurus
PRJNA723608	SRR14296097	Mycobacterium tuberculosis variant bovis	Mexico	Bos taurus
PRJNA723608	SRR14296098	Mycobacterium tuberculosis variant bovis	Mexico	Bos taurus
PRJNA723608	SRR14296099	Mycobacterium tuberculosis variant bovis	Mexico	Bos taurus
PRJNA723608	SRR14296100	Mycobacterium tuberculosis variant bovis	Mexico	Bos taurus
PRJNA723608	SRR14296101	Mycobacterium tuberculosis variant bovis	Mexico	Bos taurus
PRJNA723608	SRR14296102	Mycobacterium tuberculosis variant bovis	Mexico	Bos taurus
PRJNA723608	SRR14296103	Mycobacterium tuberculosis variant bovis	Mexico	Bos taurus
PRJNA723608	SRR14296104	Mycobacterium tuberculosis variant bovis	Mexico	Bos taurus
PRJNA723608	SRR14296105	Mycobacterium tuberculosis variant bovis	Mexico	Bos taurus
PRJNA723608	SRR14296106	Mycobacterium tuberculosis variant bovis	Mexico	Bos taurus
PRJNA723608	SRR14296107	Mycobacterium tuberculosis variant bovis	Mexico	Bos taurus
PRJNA723608	SRR14296108	Mycobacterium tuberculosis variant bovis	Mexico	Bos taurus
PRJNA723608	SRR14296109	Mycobacterium tuberculosis variant bovis	Mexico	Bos taurus
PRJNA723608	SRR14296110	Mycobacterium tuberculosis variant bovis	Mexico	Bos taurus
PRJNA723608	SRR14296111	Mycobacterium tuberculosis variant bovis	Mexico	Bos taurus
PRJNA723608	SRR14296112	Mycobacterium tuberculosis variant bovis	Mexico	Bos taurus
PRJNA723608	SRR14296113	Mycobacterium tuberculosis variant bovis	Mexico	Bos taurus
PRJNA723608	SRR14296114	Mycobacterium tuberculosis variant bovis	Mexico	Bos taurus
PRJNA723608	SRR14296115	Mycobacterium tuberculosis variant bovis	Mexico	Bos taurus
PRJNA723608	SRR14296116	Mycobacterium tuberculosis variant bovis	Mexico	Bos taurus
PRJNA723608	SRR14296117	Mycobacterium tuberculosis variant bovis	Mexico	Bos taurus
PRJNA723608	SRR14296118	Mycobacterium tuberculosis variant bovis	Mexico	Bos taurus
PRJNA723608	SRR14296119	Mycobacterium tuberculosis variant bovis	Mexico	Bos taurus
PRJNA723608	SRR14296120	Mycobacterium tuberculosis variant bovis	Mexico	Bos taurus
PRJNA723608	SRR14296121	Mycobacterium tuberculosis variant bovis	Mexico	Bos taurus
PRJNA723608	SRR14296122	Mycobacterium tuberculosis variant bovis	Mexico	Bos taurus
PRJNA723608	SRR14296124	Mycobacterium tuberculosis variant bovis	Mexico	Bos taurus
PRJNA723608	SRR14296125	Mycobacterium tuberculosis variant bovis	Mexico	Bos taurus
PRJNA723608	SRR14296126	Mycobacterium tuberculosis variant bovis	Mexico	Bos taurus
PRJNA723608	SRR14296127	Mycobacterium tuberculosis variant bovis	Mexico	Bos taurus
PRJNA723608	SRR14296128	Mycobacterium tuberculosis variant bovis	Mexico	Bos taurus
PRJNA723608	SRR14296129	Mycobacterium tuberculosis variant bovis	Mexico	Bos taurus
PRJNA723608	SRR14296130	Mycobacterium tuberculosis variant bovis	Mexico	Bos taurus
PRJNA723608	SRR14296131	Mycobacterium tuberculosis variant bovis	Mexico	Bos taurus
PRJNA723608	SRR14296132	Mycobacterium tuberculosis variant bovis	Mexico	Bos taurus
PRJNA723608	SRR14296133	Mycobacterium tuberculosis variant bovis	Mexico	Bos taurus
PRJNA723608	SRR14296134	Mycobacterium tuberculosis variant bovis	Mexico	Bos taurus
PRJNA723608	SRR14296135	Mycobacterium tuberculosis variant bovis	Mexico	Bos taurus
PRJNA723608	SRR14296136	Mycobacterium tuberculosis variant bovis	Mexico	Bos taurus
PRJNA723608	SRR14296137	Mycobacterium tuberculosis variant bovis	Mexico	Bos taurus
PRJNA723608	SRR14296138	Mycobacterium tuberculosis variant bovis	Mexico	Bos taurus
PRJNA723608	SRR14296139	Mycobacterium tuberculosis variant bovis	Mexico	Bos taurus
PRJNA723608	SRR14296140	Mycobacterium tuberculosis variant bovis	Mexico	Bos taurus
PRJNA723608	SRR14296141	Mycobacterium tuberculosis variant bovis	Mexico	Bos taurus
PRJNA723608	SRR14296142	Mycobacterium tuberculosis variant bovis	Mexico	Bos taurus
PRJNA723608	SRR14296143	Mycobacterium tuberculosis variant bovis	Mexico	Bos taurus
PRJNA723608	SRR14296144	Mycobacterium tuberculosis variant bovis	Mexico	Bos taurus
PRJNA723608	SRR14296145	Mycobacterium tuberculosis variant bovis	Mexico	Bos taurus
PRJNA723608	SRR14296146	Mycobacterium tuberculosis variant bovis	Mexico	Bos taurus
PRJNA723608	SRR14296147	Mycobacterium tuberculosis variant bovis	Mexico	Bos taurus
PRJNA723608	SRR14296148	Mycobacterium tuberculosis variant bovis	Mexico	Bos taurus
PRJNA723608	SRR14296149	Mycobacterium tuberculosis variant bovis	Mexico	Bos taurus
PRJNA723608	SRR14296150	Mycobacterium tuberculosis variant bovis	Mexico	Bos taurus
PRJNA723608	SRR14296151	Mycobacterium tuberculosis variant bovis	Mexico	Bos taurus
PRJNA723608	SRR14296152	Mycobacterium tuberculosis variant bovis	Mexico	Bos taurus
PRJNA723608	SRR14296153	Mycobacterium tuberculosis variant bovis	Mexico	Bos taurus
PRJNA723608	SRR14296154	Mycobacterium tuberculosis variant bovis	Mexico	Bos taurus
PRJNA723608	SRR14296155	Mycobacterium tuberculosis variant bovis	Mexico	Bos taurus
PRJNA723608	SRR14296156	Mycobacterium tuberculosis variant bovis	Mexico	Bos taurus
PRJNA723608	SRR14296157	Mycobacterium tuberculosis variant bovis	Mexico	Bos taurus
PRJNA723608	SRR14296158	Mycobacterium tuberculosis variant bovis	Mexico	Bos taurus
PRJNA723608	SRR14296159	Mycobacterium tuberculosis variant bovis	Mexico	Bos taurus
PRJNA723608	SRR14296160	Mycobacterium tuberculosis variant bovis	Mexico	Bos taurus
PRJNA723608	SRR14296161	Mycobacterium tuberculosis variant bovis	Mexico	Bos taurus
PRJNA723608	SRR14296162	Mycobacterium tuberculosis variant bovis	Mexico	Bos taurus
PRJNA723608	SRR14296163	Mycobacterium tuberculosis variant bovis	Mexico	Bos taurus
PRJNA723608	SRR14296164	Mycobacterium tuberculosis variant bovis	Mexico	Bos taurus
PRJNA723608	SRR14296165	Mycobacterium tuberculosis variant bovis	Mexico	Bos taurus
PRJNA723608	SRR14296166	Mycobacterium tuberculosis variant bovis	Mexico	Bos taurus
PRJNA723608	SRR14296167	Mycobacterium tuberculosis variant bovis	Mexico	Bos taurus
PRJNA723608	SRR14296168	Mycobacterium tuberculosis variant bovis	Mexico	Bos taurus
PRJNA723608	SRR14296169	Mycobacterium tuberculosis variant bovis	Mexico	Bos taurus
PRJNA723608	SRR14296170	Mycobacterium tuberculosis variant bovis	Mexico	Bos taurus
PRJNA723608	SRR14296171	Mycobacterium tuberculosis variant bovis	Mexico	Bos taurus
PRJNA723608	SRR14296172	Mycobacterium tuberculosis variant bovis	Mexico	Bos taurus
PRJNA723608	SRR14296173	Mycobacterium tuberculosis variant bovis	Mexico	Bos taurus
PRJNA723608	SRR14296174	Mycobacterium tuberculosis variant bovis	Mexico	Bos taurus
PRJNA723608	SRR14296175	Mycobacterium tuberculosis variant bovis	Mexico	Bos taurus
PRJNA723608	SRR14296176	Mycobacterium tuberculosis variant bovis	Mexico	Bos taurus
PRJNA723608	SRR14296177	Mycobacterium tuberculosis variant bovis	Mexico	Bos taurus
PRJNA723608	SRR14296178	Mycobacterium tuberculosis variant bovis	Mexico	Bos taurus
PRJNA723608	SRR14296179	Mycobacterium tuberculosis variant bovis	Mexico	Bos taurus
PRJNA723608	SRR14296180	Mycobacterium tuberculosis variant bovis	Mexico	Bos taurus
PRJNA723608	SRR14296181	Mycobacterium tuberculosis variant bovis	Mexico	Bos taurus
PRJNA723608	SRR14296182	Mycobacterium tuberculosis variant bovis	Mexico	Bos taurus
PRJNA723608	SRR14296183	Mycobacterium tuberculosis variant bovis	Mexico	Bos taurus
PRJNA723608	SRR14296184	Mycobacterium tuberculosis variant bovis	Mexico	Bos taurus
PRJNA723608	SRR14296185	Mycobacterium tuberculosis variant bovis	Mexico	Bos taurus
PRJNA723608	SRR14296186	Mycobacterium tuberculosis variant bovis	Mexico	Bos taurus
PRJNA723608	SRR14296187	Mycobacterium tuberculosis variant bovis	Mexico	Bos taurus
PRJNA723608	SRR14296188	Mycobacterium tuberculosis variant bovis	Mexico	Bos taurus
PRJNA723608	SRR14296189	Mycobacterium tuberculosis variant bovis	Mexico	Bos taurus
PRJNA723608	SRR14296190	Mycobacterium tuberculosis variant bovis	Mexico	Bos taurus
PRJNA723608	SRR14296191	Mycobacterium tuberculosis variant bovis	Mexico	Bos taurus
PRJNA723608	SRR14296192	Mycobacterium tuberculosis variant bovis	Mexico	Bos taurus
PRJNA723608	SRR14296193	Mycobacterium tuberculosis variant bovis	Mexico	Bos taurus
PRJNA723608	SRR14296194	Mycobacterium tuberculosis variant bovis	Mexico	Bos taurus
PRJNA723608	SRR14296195	Mycobacterium tuberculosis variant bovis	Mexico	Bos taurus
PRJNA723608	SRR14296196	Mycobacterium tuberculosis variant bovis	Mexico	Bos taurus
PRJNA723608	SRR14296197	Mycobacterium tuberculosis variant bovis	Mexico	Bos taurus
PRJNA723608	SRR14296198	Mycobacterium tuberculosis variant bovis	Mexico	Bos taurus
PRJNA723608	SRR14296199	Mycobacterium tuberculosis variant bovis	Mexico	Bos taurus
PRJNA723608	SRR14296200	Mycobacterium tuberculosis variant bovis	Mexico	Bos taurus
PRJNA723608	SRR14296201	Mycobacterium tuberculosis variant bovis	Mexico	Bos taurus
PRJNA723608	SRR14296202	Mycobacterium tuberculosis variant bovis	Mexico	Bos taurus
PRJNA723608	SRR14296203	Mycobacterium tuberculosis variant bovis	Mexico	Bos taurus
PRJNA723608	SRR14296204	Mycobacterium tuberculosis variant bovis	Mexico	Bos taurus
PRJNA723608	SRR14296205	Mycobacterium tuberculosis variant bovis	Mexico	Bos taurus
PRJNA723608	SRR14296206	Mycobacterium tuberculosis variant bovis	Mexico	Bos taurus
PRJNA723608	SRR14296207	Mycobacterium tuberculosis variant bovis	Mexico	Bos taurus
PRJNA723608	SRR14296208	Mycobacterium tuberculosis variant bovis	Mexico	Bos taurus
PRJNA723608	SRR14296209	Mycobacterium tuberculosis variant bovis	Mexico	Bos taurus
PRJNA723608	SRR14296210	Mycobacterium tuberculosis variant bovis	Mexico	Bos taurus
PRJNA723608	SRR14296211	Mycobacterium tuberculosis variant bovis	Mexico	Bos taurus
PRJNA723608	SRR14296212	Mycobacterium tuberculosis variant bovis	Mexico	Bos taurus
PRJNA723608	SRR14296213	Mycobacterium tuberculosis variant bovis	Mexico	Bos taurus
PRJNA723608	SRR14296214	Mycobacterium tuberculosis variant bovis	Mexico	Bos taurus
PRJNA723608	SRR14296215	Mycobacterium tuberculosis variant bovis	Mexico	Bos taurus
PRJNA723608	SRR14296216	Mycobacterium tuberculosis variant bovis	Mexico	Bos taurus
PRJNA723608	SRR14296217	Mycobacterium tuberculosis variant bovis	Mexico	Bos taurus
PRJNA723608	SRR14296218	Mycobacterium tuberculosis variant bovis	Mexico	Bos taurus
PRJNA723608	SRR14296219	Mycobacterium tuberculosis variant bovis	Mexico	Bos taurus
PRJNA723608	SRR14296220	Mycobacterium tuberculosis variant bovis	Mexico	Bos taurus
PRJNA723608	SRR14296221	Mycobacterium tuberculosis variant bovis	Mexico	Bos taurus
PRJNA723608	SRR14296222	Mycobacterium tuberculosis variant bovis	Mexico	Bos taurus
PRJNA723608	SRR14296223	Mycobacterium tuberculosis variant bovis	Mexico	Bos taurus
PRJNA723608	SRR14296224	Mycobacterium tuberculosis variant bovis	Mexico	Bos taurus
PRJNA723608	SRR14296225	Mycobacterium tuberculosis variant bovis	Mexico	Bos taurus
PRJNA723608	SRR14296226	Mycobacterium tuberculosis variant bovis	Mexico	Bos taurus
PRJNA723608	SRR14296227	Mycobacterium tuberculosis variant bovis	Mexico	Bos taurus
PRJNA723608	SRR14296228	Mycobacterium tuberculosis variant bovis	Mexico	Bos taurus
PRJNA723608	SRR14296229	Mycobacterium tuberculosis variant bovis	Mexico	Bos taurus
PRJNA723608	SRR14296230	Mycobacterium tuberculosis variant bovis	Mexico	Bos taurus
PRJNA723608	SRR14296231	Mycobacterium tuberculosis variant bovis	Mexico	Bos taurus
PRJNA723608	SRR14296232	Mycobacterium tuberculosis variant bovis	Mexico	Bos taurus
PRJNA723608	SRR14296233	Mycobacterium tuberculosis variant bovis	Mexico	Bos taurus
PRJNA723608	SRR14296234	Mycobacterium tuberculosis variant bovis	Mexico	Bos taurus
PRJNA723608	SRR14296236	Mycobacterium tuberculosis variant bovis	Mexico	Bos taurus
PRJNA723608	SRR14296237	Mycobacterium tuberculosis variant bovis	Mexico	Bos taurus
PRJNA723608	SRR14296238	Mycobacterium tuberculosis variant bovis	Mexico	Bos taurus
PRJNA723608	SRR14296239	Mycobacterium tuberculosis variant bovis	Mexico	Bos taurus
PRJNA723608	SRR14296240	Mycobacterium tuberculosis variant bovis	Mexico	Bos taurus
PRJNA723608	SRR14296241	Mycobacterium tuberculosis variant bovis	Mexico	Bos taurus
PRJNA723608	SRR14296242	Mycobacterium tuberculosis variant bovis	Mexico	Bos taurus
PRJNA723608	SRR14296243	Mycobacterium tuberculosis variant bovis	Mexico	Bos taurus
PRJNA723608	SRR14296244	Mycobacterium tuberculosis variant bovis	Mexico	Bos taurus
PRJNA723608	SRR14296245	Mycobacterium tuberculosis variant bovis	Mexico	Bos taurus
PRJNA723608	SRR14296246	Mycobacterium tuberculosis variant bovis	Mexico	Bos taurus
PRJNA723608	SRR14296247	Mycobacterium tuberculosis variant bovis	Mexico	Bos taurus
PRJNA723608	SRR14296248	Mycobacterium tuberculosis variant bovis	Mexico	Bos taurus
PRJNA723608	SRR14296249	Mycobacterium tuberculosis variant bovis	Mexico	Bos taurus
PRJNA723608	SRR14296250	Mycobacterium tuberculosis variant bovis	Mexico	Bos taurus
PRJNA723608	SRR14296251	Mycobacterium tuberculosis variant bovis	Mexico	Bos taurus
PRJNA723608	SRR14296252	Mycobacterium tuberculosis variant bovis	Mexico	Bos taurus
PRJNA723608	SRR14296253	Mycobacterium tuberculosis variant bovis	Mexico	Bos taurus
PRJNA723608	SRR14296254	Mycobacterium tuberculosis variant bovis	Mexico	Bos taurus
PRJNA723608	SRR14296255	Mycobacterium tuberculosis variant bovis	Mexico	Bos taurus
PRJNA723608	SRR14296256	Mycobacterium tuberculosis variant bovis	Mexico	Bos taurus
PRJNA723608	SRR14296257	Mycobacterium tuberculosis variant bovis	Mexico	Bos taurus
PRJNA723608	SRR14296258	Mycobacterium tuberculosis variant bovis	Mexico	Bos taurus
PRJNA723608	SRR14296259	Mycobacterium tuberculosis variant bovis	Mexico	Bos taurus
PRJNA723608	SRR14296260	Mycobacterium tuberculosis variant bovis	Mexico	Bos taurus
PRJNA723608	SRR14296261	Mycobacterium tuberculosis variant bovis	Mexico	Bos taurus
PRJNA723608	SRR14296262	Mycobacterium tuberculosis variant bovis	Mexico	Bos taurus
PRJNA723608	SRR14296263	Mycobacterium tuberculosis variant bovis	Mexico	Bos taurus
PRJNA723608	SRR14296264	Mycobacterium tuberculosis variant bovis	Mexico	Bos taurus
PRJNA723608	SRR14296265	Mycobacterium tuberculosis variant bovis	Mexico	Bos taurus
PRJNA723608	SRR14296266	Mycobacterium tuberculosis variant bovis	Mexico	Bos taurus
PRJNA723608	SRR14296267	Mycobacterium tuberculosis variant bovis	Mexico	Bos taurus
PRJNA723608	SRR14296268	Mycobacterium tuberculosis variant bovis	Mexico	Bos taurus
PRJNA723608	SRR14296269	Mycobacterium tuberculosis variant bovis	Mexico	Bos taurus
PRJNA723608	SRR14296270	Mycobacterium tuberculosis variant bovis	Mexico	Bos taurus
PRJNA723608	SRR14296271	Mycobacterium tuberculosis variant bovis	Mexico	Bos taurus
PRJNA723608	SRR14296272	Mycobacterium tuberculosis variant bovis	Mexico	Bos taurus
PRJNA723608	SRR14296273	Mycobacterium tuberculosis variant bovis	Mexico	Bos taurus
PRJNA723608	SRR14296274	Mycobacterium tuberculosis variant bovis	Mexico	Bos taurus
PRJNA723608	SRR14296275	Mycobacterium tuberculosis variant bovis	Mexico	Bos taurus
PRJNA723608	SRR14296276	Mycobacterium tuberculosis variant bovis	Mexico	Bos taurus
PRJNA723608	SRR14296277	Mycobacterium tuberculosis variant bovis	Mexico	Bos taurus
PRJNA723608	SRR14296279	Mycobacterium tuberculosis variant bovis	Mexico	Bos taurus
PRJNA723608	SRR14296280	Mycobacterium tuberculosis variant bovis	Mexico	Bos taurus
PRJNA723608	SRR14296281	Mycobacterium tuberculosis variant bovis	Mexico	Bos taurus
PRJNA723608	SRR14296282	Mycobacterium tuberculosis variant bovis	Mexico	Bos taurus
PRJNA723608	SRR14296283	Mycobacterium tuberculosis variant bovis	Mexico	Bos taurus
PRJNA723608	SRR14296284	Mycobacterium tuberculosis variant bovis	Mexico	Bos taurus
PRJNA723608	SRR14296285	Mycobacterium tuberculosis variant bovis	Mexico	Bos taurus
PRJNA723608	SRR14296286	Mycobacterium tuberculosis variant bovis	Mexico	Bos taurus
PRJNA723608	SRR14296287	Mycobacterium tuberculosis variant bovis	Mexico	Bos taurus
PRJNA723608	SRR14296288	Mycobacterium tuberculosis variant bovis	Mexico	Bos taurus
PRJNA723608	SRR14296290	Mycobacterium tuberculosis variant bovis	Mexico	Bos taurus
PRJNA723608	SRR14296291	Mycobacterium tuberculosis variant bovis	Mexico	Bos taurus
PRJNA723608	SRR14296292	Mycobacterium tuberculosis variant bovis	Mexico	Bos taurus
PRJNA723608	SRR14296293	Mycobacterium tuberculosis variant bovis	Mexico	Bos taurus
PRJNA723608	SRR14296294	Mycobacterium tuberculosis variant bovis	Mexico	Bos taurus
PRJNA723608	SRR14296295	Mycobacterium tuberculosis variant bovis	Mexico	Bos taurus
PRJNA723608	SRR14296296	Mycobacterium tuberculosis variant bovis	Mexico	Bos taurus
PRJNA723608	SRR14296297	Mycobacterium tuberculosis variant bovis	Mexico	Bos taurus
PRJNA723608	SRR14296298	Mycobacterium tuberculosis variant bovis	Mexico	Bos taurus
PRJNA723608	SRR14296299	Mycobacterium tuberculosis variant bovis	Mexico	Bos taurus
PRJNA723608	SRR14296301	Mycobacterium tuberculosis variant bovis	Mexico	Bos taurus
PRJNA723608	SRR14296302	Mycobacterium tuberculosis variant bovis	Mexico	Bos taurus
PRJNA723608	SRR14296303	Mycobacterium tuberculosis variant bovis	Mexico	Bos taurus
PRJNA723608	SRR14296304	Mycobacterium tuberculosis variant bovis	Mexico	Bos taurus
PRJNA723608	SRR14296305	Mycobacterium tuberculosis variant bovis	Mexico	Bos taurus
PRJNA723608	SRR14296306	Mycobacterium tuberculosis variant bovis	Mexico	Bos taurus
PRJNA723608	SRR14296307	Mycobacterium tuberculosis variant bovis	Mexico	Bos taurus
PRJNA723608	SRR14296308	Mycobacterium tuberculosis variant bovis	Mexico	Bos taurus
PRJNA723608	SRR14296309	Mycobacterium tuberculosis variant bovis	Mexico	Bos taurus
PRJNA723608	SRR14296310	Mycobacterium tuberculosis variant bovis	Mexico	Bos taurus
PRJNA723608	SRR14296311	Mycobacterium tuberculosis variant bovis	Mexico	Bos taurus
PRJNA723608	SRR14296312	Mycobacterium tuberculosis variant bovis	Mexico	Bos taurus
PRJNA723608	SRR14296313	Mycobacterium tuberculosis variant bovis	Mexico	Bos taurus
PRJNA723608	SRR14296314	Mycobacterium tuberculosis variant bovis	Mexico	Bos taurus
PRJNA723608	SRR14296315	Mycobacterium tuberculosis variant bovis	Mexico	Bos taurus
PRJNA723608	SRR14296316	Mycobacterium tuberculosis variant bovis	Mexico	Bos taurus
PRJNA723608	SRR14296317	Mycobacterium tuberculosis variant bovis	Mexico	Bos taurus
PRJNA723608	SRR14296318	Mycobacterium tuberculosis variant bovis	Mexico	Bos taurus
PRJNA723608	SRR14296319	Mycobacterium tuberculosis variant bovis	Mexico	Bos taurus
PRJNA723608	SRR14296320	Mycobacterium tuberculosis variant bovis	Mexico	Bos taurus
PRJNA723608	SRR14296321	Mycobacterium tuberculosis variant bovis	Mexico	Bos taurus
PRJNA723608	SRR14296322	Mycobacterium tuberculosis variant bovis	Mexico	Bos taurus
PRJNA723608	SRR14296323	Mycobacterium tuberculosis variant bovis	Mexico	Bos taurus
PRJNA723608	SRR14296324	Mycobacterium tuberculosis variant bovis	Mexico	Bos taurus
PRJNA723608	SRR14296325	Mycobacterium tuberculosis variant bovis	Mexico	Bos taurus
PRJNA723608	SRR14296326	Mycobacterium tuberculosis variant bovis	Mexico	Bos taurus
PRJNA723608	SRR14296327	Mycobacterium tuberculosis variant bovis	Mexico	Bos taurus
PRJNA723608	SRR14296328	Mycobacterium tuberculosis variant bovis	Mexico	Bos taurus
PRJNA723608	SRR14296329	Mycobacterium tuberculosis variant bovis	Mexico	Bos taurus
PRJNA723608	SRR14296330	Mycobacterium tuberculosis variant bovis	Mexico	Bos taurus
PRJNA723608	SRR14296331	Mycobacterium tuberculosis variant bovis	Mexico	Bos taurus
PRJNA723608	SRR14296332	Mycobacterium tuberculosis variant bovis	Mexico	Bos taurus
PRJNA723608	SRR14296333	Mycobacterium tuberculosis variant bovis	Mexico	Bos taurus
PRJNA723608	SRR14296334	Mycobacterium tuberculosis variant bovis	Mexico	Bos taurus
PRJNA723608	SRR14296335	Mycobacterium tuberculosis variant bovis	Mexico	Bos taurus
PRJNA723608	SRR14296336	Mycobacterium tuberculosis variant bovis	Mexico	Bos taurus
PRJNA723608	SRR14296337	Mycobacterium tuberculosis variant bovis	Mexico	Bos taurus
PRJNA723608	SRR14296338	Mycobacterium tuberculosis variant bovis	Mexico	Bos taurus
PRJNA723608	SRR14296339	Mycobacterium tuberculosis variant bovis	Mexico	Bos taurus
PRJNA723608	SRR14296340	Mycobacterium tuberculosis variant bovis	Mexico	Bos taurus
PRJNA723608	SRR14296341	Mycobacterium tuberculosis variant bovis	Mexico	Bos taurus
PRJNA723608	SRR14296342	Mycobacterium tuberculosis variant bovis	Mexico	Bos taurus
PRJNA723608	SRR14296343	Mycobacterium tuberculosis variant bovis	Mexico	Bos taurus
PRJNA723608	SRR14296344	Mycobacterium tuberculosis variant bovis	Mexico	Bos taurus
PRJNA723608	SRR14296345	Mycobacterium tuberculosis variant bovis	Mexico	Bos taurus
PRJNA723608	SRR14296346	Mycobacterium tuberculosis variant bovis	Mexico	Bos taurus
PRJNA723608	SRR14296347	Mycobacterium tuberculosis variant bovis	Mexico	Bos taurus
PRJNA723608	SRR14296348	Mycobacterium tuberculosis variant bovis	Mexico	Bos taurus
PRJNA723608	SRR14296349	Mycobacterium tuberculosis variant bovis	Mexico	Bos taurus
PRJNA723608	SRR14296350	Mycobacterium tuberculosis variant bovis	Mexico	Bos taurus
PRJNA723608	SRR14296351	Mycobacterium tuberculosis variant bovis	Mexico	Bos taurus
PRJNA723608	SRR14296352	Mycobacterium tuberculosis variant bovis	Mexico	Bos taurus
PRJNA723608	SRR14296353	Mycobacterium tuberculosis variant bovis	Mexico	Bos taurus
PRJNA723608	SRR14296354	Mycobacterium tuberculosis variant bovis	Mexico	Bos taurus
PRJNA723608	SRR14296355	Mycobacterium tuberculosis variant bovis	Mexico	Bos taurus
PRJNA723608	SRR14296356	Mycobacterium tuberculosis variant bovis	Mexico	Bos taurus
PRJNA723608	SRR14296357	Mycobacterium tuberculosis variant bovis	Mexico	Bos taurus
PRJNA723608	SRR14296358	Mycobacterium tuberculosis variant bovis	Mexico	Bos taurus
PRJNA723608	SRR14296359	Mycobacterium tuberculosis variant bovis	Mexico	Bos taurus
PRJNA723608	SRR14296360	Mycobacterium tuberculosis variant bovis	Mexico	Bos taurus
PRJNA723608	SRR14296361	Mycobacterium tuberculosis variant bovis	Mexico	Bos taurus
PRJNA723608	SRR14296362	Mycobacterium tuberculosis variant bovis	Mexico	Bos taurus
PRJNA723608	SRR14296363	Mycobacterium tuberculosis variant bovis	Mexico	Bos taurus
PRJNA723608	SRR14296364	Mycobacterium tuberculosis variant bovis	Mexico	Bos taurus
PRJNA723608	SRR14296365	Mycobacterium tuberculosis variant bovis	Mexico	Bos taurus
PRJNA723608	SRR14296366	Mycobacterium tuberculosis variant bovis	Mexico	Bos taurus
PRJNA723608	SRR14296367	Mycobacterium tuberculosis variant bovis	Mexico	Bos taurus
PRJNA723608	SRR14296368	Mycobacterium tuberculosis variant bovis	Mexico	Bos taurus
PRJNA723608	SRR14296369	Mycobacterium tuberculosis variant bovis	Mexico	Bos taurus
PRJNA723608	SRR14296370	Mycobacterium tuberculosis variant bovis	Mexico	Bos taurus
PRJNA723608	SRR14296371	Mycobacterium tuberculosis variant bovis	Mexico	Bos taurus
PRJNA723608	SRR14296372	Mycobacterium tuberculosis variant bovis	Mexico	Bos taurus
PRJNA723608	SRR14296373	Mycobacterium tuberculosis variant bovis	Mexico	Bos taurus
PRJNA723608	SRR14296374	Mycobacterium tuberculosis variant bovis	Mexico	Bos taurus
PRJNA723608	SRR14296375	Mycobacterium tuberculosis variant bovis	Mexico	Bos taurus
PRJNA723608	SRR14296376	Mycobacterium tuberculosis variant bovis	Mexico	Bos taurus
PRJNA723608	SRR14296377	Mycobacterium tuberculosis variant bovis	Mexico	Bos taurus
PRJNA723608	SRR14296378	Mycobacterium tuberculosis variant bovis	Mexico	Bos taurus
PRJNA723608	SRR14296379	Mycobacterium tuberculosis variant bovis	Mexico	Bos taurus
PRJNA723608	SRR14296380	Mycobacterium tuberculosis variant bovis	Mexico	Bos taurus
PRJNA723608	SRR14296381	Mycobacterium tuberculosis variant bovis	Mexico	Bos taurus
PRJNA723608	SRR14296382	Mycobacterium tuberculosis variant bovis	Mexico	Bos taurus
PRJNA723608	SRR14296383	Mycobacterium tuberculosis variant bovis	Mexico	Bos taurus
PRJNA723608	SRR14296384	Mycobacterium tuberculosis variant bovis	Mexico	Bos taurus
PRJNA723608	SRR14296385	Mycobacterium tuberculosis variant bovis	Mexico	Bos taurus
PRJNA723608	SRR14296386	Mycobacterium tuberculosis variant bovis	Mexico	Bos taurus
PRJNA723608	SRR14296387	Mycobacterium tuberculosis variant bovis	Mexico	Bos taurus
PRJNA723608	SRR14296388	Mycobacterium tuberculosis variant bovis	Mexico	Bos taurus
PRJNA723608	SRR14296390	Mycobacterium tuberculosis variant bovis	Mexico	Bos taurus
PRJNA723608	SRR14296391	Mycobacterium tuberculosis variant bovis	Mexico	Bos taurus
PRJNA723608	SRR14296392	Mycobacterium tuberculosis variant bovis	Mexico	Bos taurus
PRJNA723608	SRR14296393	Mycobacterium tuberculosis variant bovis	Mexico	Bos taurus
PRJNA723608	SRR14296394	Mycobacterium tuberculosis variant bovis	Mexico	Bos taurus
PRJNA723608	SRR14296395	Mycobacterium tuberculosis variant bovis	Mexico	Bos taurus
PRJNA723608	SRR14296396	Mycobacterium tuberculosis variant bovis	Mexico	Bos taurus
PRJNA723608	SRR14296397	Mycobacterium tuberculosis variant bovis	Mexico	Bos taurus
PRJNA723608	SRR14296398	Mycobacterium tuberculosis variant bovis	Mexico	Bos taurus
PRJNA723608	SRR14296399	Mycobacterium tuberculosis variant bovis	Mexico	Bos taurus
PRJNA723608	SRR14296400	Mycobacterium tuberculosis variant bovis	Mexico	Bos taurus
PRJNA723608	SRR14296401	Mycobacterium tuberculosis variant bovis	Mexico	Bos taurus
PRJNA723608	SRR14296402	Mycobacterium tuberculosis variant bovis	Mexico	Bos taurus
PRJNA723608	SRR14296403	Mycobacterium tuberculosis variant bovis	Mexico	Bos taurus
PRJNA723608	SRR14296404	Mycobacterium tuberculosis variant bovis	Mexico	Bos taurus
PRJNA723608	SRR14296405	Mycobacterium tuberculosis variant bovis	Mexico	Bos taurus
PRJNA723608	SRR14296406	Mycobacterium tuberculosis variant bovis	Mexico	Bos taurus
PRJNA723608	SRR14296407	Mycobacterium tuberculosis variant bovis	Mexico	Bos taurus
PRJNA723608	SRR14296409	Mycobacterium tuberculosis variant bovis	Mexico	Bos taurus
PRJNA723608	SRR14296410	Mycobacterium tuberculosis variant bovis	Mexico	Bos taurus
PRJNA723608	SRR14296411	Mycobacterium tuberculosis variant bovis	Mexico	Bos taurus
PRJNA723608	SRR14296413	Mycobacterium tuberculosis variant bovis	Mexico	Bos taurus
PRJNA723608	SRR14296414	Mycobacterium tuberculosis variant bovis	Mexico	Bos taurus
PRJNA723608	SRR14296415	Mycobacterium tuberculosis variant bovis	Mexico	Bos taurus
PRJNA723608	SRR14296416	Mycobacterium tuberculosis variant bovis	Mexico	Bos taurus
PRJNA723608	SRR14296418	Mycobacterium tuberculosis variant bovis	Mexico	Bos taurus
PRJNA723608	SRR14296419	Mycobacterium tuberculosis variant bovis	Mexico	Bos taurus
PRJNA723608	SRR14296421	Mycobacterium tuberculosis variant bovis	Mexico	Bos taurus
PRJNA723608	SRR14296422	Mycobacterium tuberculosis variant bovis	Mexico	Bos taurus
PRJNA723608	SRR14296423	Mycobacterium tuberculosis variant bovis	Mexico	Bos taurus
PRJNA723608	SRR14296424	Mycobacterium tuberculosis variant bovis	Mexico	Bos taurus
PRJNA723608	SRR14296425	Mycobacterium tuberculosis variant bovis	Mexico	Bos taurus
PRJNA723608	SRR14296426	Mycobacterium tuberculosis variant bovis	Mexico	Bos taurus
PRJNA723608	SRR14296427	Mycobacterium tuberculosis variant bovis	Mexico	Bos taurus
PRJNA723608	SRR14296428	Mycobacterium tuberculosis variant bovis	Mexico	Bos taurus
PRJNA723608	SRR14296429	Mycobacterium tuberculosis variant bovis	Mexico	Bos taurus
PRJNA363037	SRR5216690	Mycobacterium tuberculosis variant bovis	New Zealand	Bos taurus
PRJNA363037	SRR5216691	Mycobacterium tuberculosis variant bovis	New Zealand	Bos taurus
PRJNA363037	SRR5216692	Mycobacterium tuberculosis variant bovis	New Zealand	Bos taurus
PRJNA363037	SRR5216693	Mycobacterium tuberculosis variant bovis	New Zealand	Bos taurus
PRJNA363037	SRR5216694	Mycobacterium tuberculosis variant bovis	New Zealand	Bos taurus
PRJNA363037	SRR5216695	Mycobacterium tuberculosis variant bovis	New Zealand	Bos taurus
PRJNA363037	SRR5216701	Mycobacterium tuberculosis variant bovis	New Zealand	Bos taurus
PRJNA363037	SRR5216702	Mycobacterium tuberculosis variant bovis	New Zealand	Bos taurus
PRJNA363037	SRR5216703	Mycobacterium tuberculosis variant bovis	New Zealand	Bos taurus
PRJNA363037	SRR5216704	Mycobacterium tuberculosis variant bovis	New Zealand	Bos taurus
PRJNA363037	SRR5216706	Mycobacterium tuberculosis variant bovis	New Zealand	Bos taurus
PRJNA363037	SRR5216707	Mycobacterium tuberculosis variant bovis	New Zealand	Bos taurus
PRJNA363037	SRR5216708	Mycobacterium tuberculosis variant bovis	New Zealand	Bos taurus
PRJNA363037	SRR5216710	Mycobacterium tuberculosis variant bovis	New Zealand	Bos taurus
PRJNA363037	SRR5216712	Mycobacterium tuberculosis variant bovis	New Zealand	Bos taurus
PRJNA363037	SRR5216714	Mycobacterium tuberculosis variant bovis	New Zealand	Bos taurus
PRJNA363037	SRR5216717	Mycobacterium tuberculosis variant bovis	New Zealand	Bos taurus
PRJNA363037	SRR5216718	Mycobacterium tuberculosis variant bovis	New Zealand	Bos taurus
PRJNA363037	SRR5216719	Mycobacterium tuberculosis variant bovis	New Zealand	Bos taurus
PRJNA363037	SRR5216722	Mycobacterium tuberculosis variant bovis	New Zealand	Bos taurus
PRJNA363037	SRR5216723	Mycobacterium tuberculosis variant bovis	New Zealand	Bos taurus
PRJNA363037	SRR5216725	Mycobacterium tuberculosis variant bovis	New Zealand	Bos taurus
PRJNA363037	SRR5216726	Mycobacterium tuberculosis variant bovis	New Zealand	Bos taurus
PRJNA363037	SRR5216728	Mycobacterium tuberculosis variant bovis	New Zealand	Bos taurus
PRJNA363037	SRR5216732	Mycobacterium tuberculosis variant bovis	New Zealand	Bos taurus
PRJNA363037	SRR5216734	Mycobacterium tuberculosis variant bovis	New Zealand	Bos taurus
PRJNA363037	SRR5216735	Mycobacterium tuberculosis variant bovis	New Zealand	Bos taurus
PRJNA363037	SRR5216736	Mycobacterium tuberculosis variant bovis	New Zealand	Bos taurus
PRJNA363037	SRR5216737	Mycobacterium tuberculosis variant bovis	New Zealand	Bos taurus
PRJNA363037	SRR5216738	Mycobacterium tuberculosis variant bovis	New Zealand	Bos taurus
PRJNA363037	SRR5216740	Mycobacterium tuberculosis variant bovis	New Zealand	Bos taurus
PRJNA363037	SRR5216741	Mycobacterium tuberculosis variant bovis	New Zealand	Bos taurus
PRJNA363037	SRR5216742	Mycobacterium tuberculosis variant bovis	New Zealand	Bos taurus
PRJNA363037	SRR5216743	Mycobacterium tuberculosis variant bovis	New Zealand	Bos taurus
PRJNA363037	SRR5216744	Mycobacterium tuberculosis variant bovis	New Zealand	Bos taurus
PRJNA363037	SRR5216745	Mycobacterium tuberculosis variant bovis	New Zealand	Bos taurus
PRJNA363037	SRR5216748	Mycobacterium tuberculosis variant bovis	New Zealand	Bos taurus
PRJNA363037	SRR5216750	Mycobacterium tuberculosis variant bovis	New Zealand	Bos taurus
PRJNA363037	SRR5216751	Mycobacterium tuberculosis variant bovis	New Zealand	Bos taurus
PRJNA363037	SRR5216754	Mycobacterium tuberculosis variant bovis	New Zealand	Bos taurus
PRJNA363037	SRR5216755	Mycobacterium tuberculosis variant bovis	New Zealand	Bos taurus
PRJNA363037	SRR5216756	Mycobacterium tuberculosis variant bovis	New Zealand	Bos taurus
PRJNA363037	SRR5216759	Mycobacterium tuberculosis variant bovis	New Zealand	Bos taurus
PRJNA363037	SRR5216760	Mycobacterium tuberculosis variant bovis	New Zealand	Bos taurus
PRJNA363037	SRR5216762	Mycobacterium tuberculosis variant bovis	New Zealand	Bos taurus
PRJNA363037	SRR5216763	Mycobacterium tuberculosis variant bovis	New Zealand	Bos taurus
PRJNA363037	SRR5216764	Mycobacterium tuberculosis variant bovis	New Zealand	Bos taurus
PRJNA363037	SRR5216766	Mycobacterium tuberculosis variant bovis	New Zealand	Bos taurus
PRJNA363037	SRR5216768	Mycobacterium tuberculosis variant bovis	New Zealand	Bos taurus
PRJNA363037	SRR5216769	Mycobacterium tuberculosis variant bovis	New Zealand	Bos taurus
PRJNA363037	SRR5216770	Mycobacterium tuberculosis variant bovis	New Zealand	Bos taurus
PRJNA363037	SRR5216772	Mycobacterium tuberculosis variant bovis	New Zealand	Bos taurus
PRJNA363037	SRR5216773	Mycobacterium tuberculosis variant bovis	New Zealand	Bos taurus
PRJNA363037	SRR5216774	Mycobacterium tuberculosis variant bovis	New Zealand	Bos taurus
PRJNA363037	SRR5216775	Mycobacterium tuberculosis variant bovis	New Zealand	Bos taurus
PRJNA363037	SRR5216776	Mycobacterium tuberculosis variant bovis	New Zealand	Bos taurus
PRJNA363037	SRR5216777	Mycobacterium tuberculosis variant bovis	New Zealand	Bos taurus
PRJNA363037	SRR5216778	Mycobacterium tuberculosis variant bovis	New Zealand	Bos taurus
PRJNA363037	SRR5216780	Mycobacterium tuberculosis variant bovis	New Zealand	Bos taurus
PRJNA363037	SRR5216781	Mycobacterium tuberculosis variant bovis	New Zealand	Bos taurus
PRJNA363037	SRR5216782	Mycobacterium tuberculosis variant bovis	New Zealand	Bos taurus
PRJNA363037	SRR5216784	Mycobacterium tuberculosis variant bovis	New Zealand	Bos taurus
PRJNA363037	SRR5216785	Mycobacterium tuberculosis variant bovis	New Zealand	Bos taurus
PRJNA363037	SRR5216786	Mycobacterium tuberculosis variant bovis	New Zealand	Bos taurus
PRJNA363037	SRR5216787	Mycobacterium tuberculosis variant bovis	New Zealand	Bos taurus
PRJNA363037	SRR5216788	Mycobacterium tuberculosis variant bovis	New Zealand	Bos taurus
PRJNA363037	SRR5216789	Mycobacterium tuberculosis variant bovis	New Zealand	Bos taurus
PRJNA363037	SRR5216790	Mycobacterium tuberculosis variant bovis	New Zealand	Bos taurus
PRJNA363037	SRR5216791	Mycobacterium tuberculosis variant bovis	New Zealand	Bos taurus
PRJNA363037	SRR5216792	Mycobacterium tuberculosis variant bovis	New Zealand	Bos taurus
PRJNA363037	SRR5216795	Mycobacterium tuberculosis variant bovis	New Zealand	Bos taurus
PRJNA363037	SRR5216798	Mycobacterium tuberculosis variant bovis	New Zealand	Bos taurus
PRJNA363037	SRR5216799	Mycobacterium tuberculosis variant bovis	New Zealand	Bos taurus
PRJNA363037	SRR5216800	Mycobacterium tuberculosis variant bovis	New Zealand	Bos taurus
PRJNA363037	SRR5216801	Mycobacterium tuberculosis variant bovis	New Zealand	Bos taurus
PRJNA363037	SRR5216804	Mycobacterium tuberculosis variant bovis	New Zealand	Bos taurus
PRJNA363037	SRR5216805	Mycobacterium tuberculosis variant bovis	New Zealand	Bos taurus
PRJNA363037	SRR5216807	Mycobacterium tuberculosis variant bovis	New Zealand	Bos taurus
PRJNA363037	SRR5216808	Mycobacterium tuberculosis variant bovis	New Zealand	Bos taurus
PRJNA363037	SRR5216812	Mycobacterium tuberculosis variant bovis	New Zealand	Bos taurus
PRJNA363037	SRR5216813	Mycobacterium tuberculosis variant bovis	New Zealand	Bos taurus
PRJNA363037	SRR5216815	Mycobacterium tuberculosis variant bovis	New Zealand	Bos taurus
PRJNA363037	SRR5216816	Mycobacterium tuberculosis variant bovis	New Zealand	Bos taurus
PRJNA363037	SRR5216818	Mycobacterium tuberculosis variant bovis	New Zealand	Bos taurus
PRJNA363037	SRR5216819	Mycobacterium tuberculosis variant bovis	New Zealand	Bos taurus
PRJNA363037	SRR5216821	Mycobacterium tuberculosis variant bovis	New Zealand	Bos taurus
PRJNA363037	SRR5216822	Mycobacterium tuberculosis variant bovis	New Zealand	Bos taurus
PRJNA363037	SRR5216823	Mycobacterium tuberculosis variant bovis	New Zealand	Bos taurus
PRJNA363037	SRR5216825	Mycobacterium tuberculosis variant bovis	New Zealand	Bos taurus
PRJNA363037	SRR5216826	Mycobacterium tuberculosis variant bovis	New Zealand	Bos taurus
PRJNA363037	SRR5216828	Mycobacterium tuberculosis variant bovis	New Zealand	Bos taurus
PRJNA363037	SRR5216829	Mycobacterium tuberculosis variant bovis	New Zealand	Bos taurus
PRJNA363037	SRR5216830	Mycobacterium tuberculosis variant bovis	New Zealand	Bos taurus
PRJNA363037	SRR5216832	Mycobacterium tuberculosis variant bovis	New Zealand	Bos taurus
PRJNA363037	SRR5216833	Mycobacterium tuberculosis variant bovis	New Zealand	Bos taurus
PRJNA363037	SRR5216834	Mycobacterium tuberculosis variant bovis	New Zealand	Bos taurus
PRJNA363037	SRR5216835	Mycobacterium tuberculosis variant bovis	New Zealand	Bos taurus
PRJNA363037	SRR5216838	Mycobacterium tuberculosis variant bovis	New Zealand	Bos taurus
PRJNA363037	SRR5216839	Mycobacterium tuberculosis variant bovis	New Zealand	Bos taurus
PRJNA363037	SRR5216840	Mycobacterium tuberculosis variant bovis	New Zealand	Bos taurus
PRJNA363037	SRR5216841	Mycobacterium tuberculosis variant bovis	New Zealand	Bos taurus
PRJNA363037	SRR5216844	Mycobacterium tuberculosis variant bovis	New Zealand	Bos taurus
PRJNA363037	SRR5216845	Mycobacterium tuberculosis variant bovis	New Zealand	Bos taurus
PRJNA363037	SRR5216846	Mycobacterium tuberculosis variant bovis	New Zealand	Bos taurus
PRJNA363037	SRR5216847	Mycobacterium tuberculosis variant bovis	New Zealand	Bos taurus
PRJNA363037	SRR5216849	Mycobacterium tuberculosis variant bovis	New Zealand	Bos taurus
PRJNA363037	SRR5216850	Mycobacterium tuberculosis variant bovis	New Zealand	Bos taurus
PRJNA363037	SRR5216851	Mycobacterium tuberculosis variant bovis	New Zealand	Bos taurus
PRJNA363037	SRR5216853	Mycobacterium tuberculosis variant bovis	New Zealand	Bos taurus
PRJNA363037	SRR5216854	Mycobacterium tuberculosis variant bovis	New Zealand	Bos taurus
PRJNA363037	SRR5216855	Mycobacterium tuberculosis variant bovis	New Zealand	Bos taurus
PRJNA363037	SRR5216856	Mycobacterium tuberculosis variant bovis	New Zealand	Bos taurus
PRJNA363037	SRR5216857	Mycobacterium tuberculosis variant bovis	New Zealand	Bos taurus
PRJNA363037	SRR5216859	Mycobacterium tuberculosis variant bovis	New Zealand	Bos taurus
PRJNA363037	SRR5216860	Mycobacterium tuberculosis variant bovis	New Zealand	Bos taurus
PRJNA363037	SRR5216862	Mycobacterium tuberculosis variant bovis	New Zealand	Bos taurus
PRJNA363037	SRR5216863	Mycobacterium tuberculosis variant bovis	New Zealand	Bos taurus
PRJNA363037	SRR5216864	Mycobacterium tuberculosis variant bovis	New Zealand	Bos taurus
PRJNA363037	SRR5216865	Mycobacterium tuberculosis variant bovis	New Zealand	Bos taurus
PRJNA363037	SRR5216866	Mycobacterium tuberculosis variant bovis	New Zealand	Bos taurus
PRJNA363037	SRR5216868	Mycobacterium tuberculosis variant bovis	New Zealand	Bos taurus
PRJNA363037	SRR5216869	Mycobacterium tuberculosis variant bovis	New Zealand	Bos taurus
PRJNA363037	SRR5216870	Mycobacterium tuberculosis variant bovis	New Zealand	Bos taurus
PRJNA363037	SRR5216872	Mycobacterium tuberculosis variant bovis	New Zealand	Bos taurus
PRJNA363037	SRR5216874	Mycobacterium tuberculosis variant bovis	New Zealand	Bos taurus
PRJNA363037	SRR5216876	Mycobacterium tuberculosis variant bovis	New Zealand	Bos taurus
PRJNA363037	SRR5216880	Mycobacterium tuberculosis variant bovis	New Zealand	Bos taurus
PRJNA363037	SRR5216881	Mycobacterium tuberculosis variant bovis	New Zealand	Bos taurus
PRJNA363037	SRR5216883	Mycobacterium tuberculosis variant bovis	New Zealand	Bos taurus
PRJNA363037	SRR5216884	Mycobacterium tuberculosis variant bovis	New Zealand	Bos taurus
PRJNA363037	SRR5216885	Mycobacterium tuberculosis variant bovis	New Zealand	Bos taurus
PRJNA363037	SRR5216887	Mycobacterium tuberculosis variant bovis	New Zealand	Bos taurus
PRJNA363037	SRR5216889	Mycobacterium tuberculosis variant bovis	New Zealand	Bos taurus
PRJNA363037	SRR5216893	Mycobacterium tuberculosis variant bovis	New Zealand	Bos taurus
PRJNA363037	SRR5216894	Mycobacterium tuberculosis variant bovis	New Zealand	Bos taurus
PRJNA363037	SRR5216896	Mycobacterium tuberculosis variant bovis	New Zealand	Bos taurus
PRJNA363037	SRR5216897	Mycobacterium tuberculosis variant bovis	New Zealand	Bos taurus
PRJNA363037	SRR5216900	Mycobacterium tuberculosis variant bovis	New Zealand	Bos taurus
PRJNA363037	SRR5216901	Mycobacterium tuberculosis variant bovis	New Zealand	Bos taurus
PRJNA363037	SRR5216902	Mycobacterium tuberculosis variant bovis	New Zealand	Bos taurus
PRJNA363037	SRR5216903	Mycobacterium tuberculosis variant bovis	New Zealand	Bos taurus
PRJNA363037	SRR5216905	Mycobacterium tuberculosis variant bovis	New Zealand	Bos taurus
PRJNA363037	SRR5216907	Mycobacterium tuberculosis variant bovis	New Zealand	Bos taurus
PRJNA363037	SRR5216911	Mycobacterium tuberculosis variant bovis	New Zealand	Bos taurus
PRJNA363037	SRR5216913	Mycobacterium tuberculosis variant bovis	New Zealand	Bos taurus
PRJNA363037	SRR5216914	Mycobacterium tuberculosis variant bovis	New Zealand	Bos taurus
PRJNA363037	SRR5216915	Mycobacterium tuberculosis variant bovis	New Zealand	Bos taurus
PRJNA363037	SRR5216916	Mycobacterium tuberculosis variant bovis	New Zealand	Bos taurus
PRJNA363037	SRR5216918	Mycobacterium tuberculosis variant bovis	New Zealand	Bos taurus
PRJNA363037	SRR5216921	Mycobacterium tuberculosis variant bovis	New Zealand	Bos taurus
PRJNA363037	SRR5216923	Mycobacterium tuberculosis variant bovis	New Zealand	Bos taurus
PRJNA363037	SRR5216924	Mycobacterium tuberculosis variant bovis	New Zealand	Bos taurus
PRJNA363037	SRR5216925	Mycobacterium tuberculosis variant bovis	New Zealand	Bos taurus
PRJNA363037	SRR5216926	Mycobacterium tuberculosis variant bovis	New Zealand	Bos taurus
PRJNA363037	SRR5216928	Mycobacterium tuberculosis variant bovis	New Zealand	Bos taurus
PRJNA363037	SRR5216929	Mycobacterium tuberculosis variant bovis	New Zealand	Bos taurus
PRJNA363037	SRR5216930	Mycobacterium tuberculosis variant bovis	New Zealand	Bos taurus
PRJNA363037	SRR5216931	Mycobacterium tuberculosis variant bovis	New Zealand	Bos taurus
PRJNA363037	SRR5216932	Mycobacterium tuberculosis variant bovis	New Zealand	Bos taurus
PRJNA363037	SRR5216933	Mycobacterium tuberculosis variant bovis	New Zealand	Bos taurus
PRJNA363037	SRR5216934	Mycobacterium tuberculosis variant bovis	New Zealand	Bos taurus
PRJNA363037	SRR5216935	Mycobacterium tuberculosis variant bovis	New Zealand	Bos taurus
PRJNA363037	SRR5216936	Mycobacterium tuberculosis variant bovis	New Zealand	Bos taurus
PRJNA363037	SRR5216937	Mycobacterium tuberculosis variant bovis	New Zealand	Bos taurus
PRJNA363037	SRR5216938	Mycobacterium tuberculosis variant bovis	New Zealand	Bos taurus
PRJNA363037	SRR5216939	Mycobacterium tuberculosis variant bovis	New Zealand	Bos taurus
PRJNA363037	SRR5216940	Mycobacterium tuberculosis variant bovis	New Zealand	Bos taurus
PRJNA363037	SRR5216941	Mycobacterium tuberculosis variant bovis	New Zealand	Bos taurus
PRJNA363037	SRR5216942	Mycobacterium tuberculosis variant bovis	New Zealand	Bos taurus
PRJNA363037	SRR5216943	Mycobacterium tuberculosis variant bovis	New Zealand	Bos taurus
PRJNA363037	SRR5216944	Mycobacterium tuberculosis variant bovis	New Zealand	Bos taurus
PRJNA363037	SRR5216947	Mycobacterium tuberculosis variant bovis	New Zealand	Bos taurus
PRJNA363037	SRR5216948	Mycobacterium tuberculosis variant bovis	New Zealand	Bos taurus
PRJNA363037	SRR5216949	Mycobacterium tuberculosis variant bovis	New Zealand	Bos taurus
PRJNA363037	SRR5216950	Mycobacterium tuberculosis variant bovis	New Zealand	Bos taurus
PRJNA363037	SRR5216952	Mycobacterium tuberculosis variant bovis	New Zealand	Bos taurus
PRJNA363037	SRR5216953	Mycobacterium tuberculosis variant bovis	New Zealand	Bos taurus
PRJNA363037	SRR5216955	Mycobacterium tuberculosis variant bovis	New Zealand	Bos taurus
PRJNA363037	SRR5216956	Mycobacterium tuberculosis variant bovis	New Zealand	Bos taurus
PRJNA363037	SRR5216961	Mycobacterium tuberculosis variant bovis	New Zealand	Bos taurus
PRJNA363037	SRR5216962	Mycobacterium tuberculosis variant bovis	New Zealand	Bos taurus
PRJNA363037	SRR5216963	Mycobacterium tuberculosis variant bovis	New Zealand	Bos taurus
PRJNA363037	SRR5216966	Mycobacterium tuberculosis variant bovis	New Zealand	Bos taurus
PRJNA363037	SRR5216967	Mycobacterium tuberculosis variant bovis	New Zealand	Bos taurus
PRJNA363037	SRR5216968	Mycobacterium tuberculosis variant bovis	New Zealand	Bos taurus
PRJNA363037	SRR5216969	Mycobacterium tuberculosis variant bovis	New Zealand	Bos taurus
PRJNA363037	SRR5216970	Mycobacterium tuberculosis variant bovis	New Zealand	Bos taurus
PRJNA363037	SRR5216975	Mycobacterium tuberculosis variant bovis	New Zealand	Bos taurus
PRJNA363037	SRR5216976	Mycobacterium tuberculosis variant bovis	New Zealand	Bos taurus
PRJNA363037	SRR5216977	Mycobacterium tuberculosis variant bovis	New Zealand	Bos taurus
PRJNA363037	SRR5216982	Mycobacterium tuberculosis variant bovis	New Zealand	Bos taurus
PRJNA363037	SRR5216985	Mycobacterium tuberculosis variant bovis	New Zealand	Bos taurus
PRJNA604127	SRR10993942	Mycobacterium tuberculosis variant bovis	Nigeria	Bos taurus
PRJNA604127	SRR10993943	Mycobacterium tuberculosis variant bovis	Nigeria	Bos taurus
PRJNA604127	SRR10993944	Mycobacterium tuberculosis variant bovis	Nigeria	Bos taurus
PRJNA604127	SRR10993946	Mycobacterium tuberculosis variant bovis	Nigeria	Bos taurus
PRJNA604127	SRR10993947	Mycobacterium tuberculosis variant bovis	Nigeria	Bos taurus
PRJNA604127	SRR10993948	Mycobacterium tuberculosis variant bovis	Nigeria	Bos taurus
PRJNA604127	SRR10993949	Mycobacterium tuberculosis variant bovis	Nigeria	Bos taurus
PRJNA604127	SRR10993950	Mycobacterium tuberculosis variant bovis	Nigeria	Bos taurus
PRJNA604127	SRR10993951	Mycobacterium tuberculosis variant bovis	Nigeria	Bos taurus
PRJNA786897	SRR17156530	Mycobacterium tuberculosis variant bovis	Poland	Bos taurus
PRJNA786897	SRR17156531	Mycobacterium tuberculosis variant bovis	Poland	Bos taurus
PRJNA786897	SRR17156533	Mycobacterium tuberculosis variant bovis	Poland	Bos taurus
PRJNA786897	SRR17156534	Mycobacterium tuberculosis variant bovis	Poland	Bos taurus
PRJNA786897	SRR17156535	Mycobacterium tuberculosis variant bovis	Poland	Bos taurus
PRJNA786897	SRR17156539	Mycobacterium tuberculosis variant bovis	Poland	Bos taurus
PRJNA786897	SRR17156540	Mycobacterium tuberculosis variant bovis	Poland	Bos taurus
PRJNA786897	SRR17156541	Mycobacterium tuberculosis variant bovis	Poland	Bos taurus
PRJNA786897	SRR17156543	Mycobacterium tuberculosis variant bovis	Poland	Bos taurus
PRJNA786897	SRR17156545	Mycobacterium tuberculosis variant bovis	Poland	Bos taurus
PRJNA786897	SRR17156547	Mycobacterium tuberculosis variant bovis	Poland	Bos taurus
PRJNA786897	SRR17156548	Mycobacterium tuberculosis variant bovis	Poland	Bos taurus
PRJNA786897	SRR17156542	Mycobacterium tuberculosis variant bovis	Poland	Bos taurus
PRJNA786897	SRR17156549	Mycobacterium tuberculosis variant bovis	Poland	Bos taurus
PRJNA786897	SRR17156537	Mycobacterium tuberculosis variant bovis	Poland	Bos taurus
PRJNA384785	SRR20551034	Mycobacterium tuberculosis variant bovis	Spain	Bos taurus
PRJNA384785	SRR20551056	Mycobacterium tuberculosis variant bovis	Spain	Bos taurus
PRJNA384785	SRR20551029	Mycobacterium tuberculosis variant bovis	Spain	Bos taurus
PRJNA384785	SRR20551032	Mycobacterium tuberculosis variant bovis	Spain	Bos taurus
PRJNA384785	SRR20551035	Mycobacterium tuberculosis variant bovis	Spain	Bos taurus
PRJNA384785	SRR20551054	Mycobacterium tuberculosis variant bovis	Spain	Bos taurus
PRJNA384785	SRR5486087	Mycobacterium tuberculosis variant bovis	Spain	Bos taurus
PRJNA384785	SRR5486088	Mycobacterium tuberculosis variant bovis	Spain	Bos taurus
PRJNA384785	SRR5486089	Mycobacterium tuberculosis variant bovis	Spain	Bos taurus
PRJNA384785	SRR5486090	Mycobacterium tuberculosis variant bovis	Spain	Bos taurus
PRJNA384785	SRR5486091	Mycobacterium tuberculosis variant bovis	Spain	Bos taurus
PRJNA384785	SRR5486092	Mycobacterium tuberculosis variant bovis	Spain	Bos taurus
PRJNA384785	SRR5486093	Mycobacterium tuberculosis variant bovis	Spain	Bos taurus
PRJNA384785	SRR14001961	Mycobacterium tuberculosis variant bovis	Spain	Bos taurus
PRJNA384785	SRR14001962	Mycobacterium tuberculosis variant bovis	Spain	Bos taurus
PRJNA384785	SRR14001963	Mycobacterium tuberculosis variant bovis	Spain	Bos taurus
PRJNA384785	SRR14001964	Mycobacterium tuberculosis variant bovis	Spain	Bos taurus
PRJNA384785	SRR14001965	Mycobacterium tuberculosis variant bovis	Spain	Bos taurus
PRJNA384785	SRR14001966	Mycobacterium tuberculosis variant bovis	Spain	Bos taurus
PRJNA384785	SRR14001967	Mycobacterium tuberculosis variant bovis	Spain	Bos taurus
PRJNA384785	SRR14001968	Mycobacterium tuberculosis variant bovis	Spain	Bos taurus
PRJNA384785	SRR14001969	Mycobacterium tuberculosis variant bovis	Spain	Bos taurus
PRJNA384785	SRR14001970	Mycobacterium tuberculosis variant bovis	Spain	Bos taurus
PRJNA384785	SRR14001971	Mycobacterium tuberculosis variant bovis	Spain	Bos taurus
PRJNA384785	SRR14001972	Mycobacterium tuberculosis variant bovis	Spain	Bos taurus
PRJNA384785	SRR14001973	Mycobacterium tuberculosis variant bovis	Spain	Bos taurus
PRJNA384785	SRR14001975	Mycobacterium tuberculosis variant bovis	Spain	Bos taurus
PRJNA384785	SRR14001976	Mycobacterium tuberculosis variant bovis	Spain	Bos taurus
PRJNA384785	SRR14001977	Mycobacterium tuberculosis variant bovis	Spain	Bos taurus
PRJNA384785	SRR15296910	Mycobacterium tuberculosis variant bovis	Spain	Bos taurus
PRJNA384785	SRR15296911	Mycobacterium tuberculosis variant bovis	Spain	Bos taurus
PRJNA384785	SRR15296912	Mycobacterium tuberculosis variant bovis	Spain	Bos taurus
PRJNA384785	SRR15296913	Mycobacterium tuberculosis variant bovis	Spain	Bos taurus
PRJNA384785	SRR15296914	Mycobacterium tuberculosis variant bovis	Spain	Bos taurus
PRJNA384785	SRR15296917	Mycobacterium tuberculosis variant bovis	Spain	Bos taurus
PRJNA384785	SRR15296922	Mycobacterium tuberculosis variant bovis	Spain	Bos taurus
PRJNA384785	SRR15296924	Mycobacterium tuberculosis variant bovis	Spain	Bos taurus
PRJNA384785	SRR15296925	Mycobacterium tuberculosis variant bovis	Spain	Bos taurus
PRJNA384785	SRR15296926	Mycobacterium tuberculosis variant bovis	Spain	Bos taurus
PRJNA384785	SRR15296927	Mycobacterium tuberculosis variant bovis	Spain	Bos taurus
PRJNA384785	SRR15296928	Mycobacterium tuberculosis variant bovis	Spain	Bos taurus
PRJNA384785	SRR15296929	Mycobacterium tuberculosis variant bovis	Spain	Bos taurus
PRJNA384785	SRR15296930	Mycobacterium tuberculosis variant bovis	Spain	Bos taurus
PRJNA384785	SRR15296931	Mycobacterium tuberculosis variant bovis	Spain	Bos taurus
PRJNA384785	SRR15296932	Mycobacterium tuberculosis variant bovis	Spain	Bos taurus
PRJNA384785	SRR15296933	Mycobacterium tuberculosis variant bovis	Spain	Bos taurus
PRJNA384785	SRR15296934	Mycobacterium tuberculosis variant bovis	Spain	Bos taurus
PRJNA384785	SRR15296935	Mycobacterium tuberculosis variant bovis	Spain	Bos taurus
PRJNA384785	SRR15296936	Mycobacterium tuberculosis variant bovis	Spain	Bos taurus
PRJNA384785	SRR15296938	Mycobacterium tuberculosis variant bovis	Spain	Bos taurus
PRJNA384785	SRR15296939	Mycobacterium tuberculosis variant bovis	Spain	Bos taurus
PRJNA384785	SRR15296940	Mycobacterium tuberculosis variant bovis	Spain	Bos taurus
PRJNA384785	SRR15296941	Mycobacterium tuberculosis variant bovis	Spain	Bos taurus
PRJNA384785	SRR15296942	Mycobacterium tuberculosis variant bovis	Spain	Bos taurus
PRJNA384785	SRR15296943	Mycobacterium tuberculosis variant bovis	Spain	Bos taurus
PRJNA384785	SRR15296944	Mycobacterium tuberculosis variant bovis	Spain	Bos taurus
PRJNA384785	SRR15296945	Mycobacterium tuberculosis variant bovis	Spain	Bos taurus
PRJNA384785	SRR15296946	Mycobacterium tuberculosis variant bovis	Spain	Bos taurus
PRJNA384785	SRR15296947	Mycobacterium tuberculosis variant bovis	Spain	Bos taurus
PRJNA384785	SRR15296948	Mycobacterium tuberculosis variant bovis	Spain	Bos taurus
PRJNA384785	SRR15296949	Mycobacterium tuberculosis variant bovis	Spain	Bos taurus
PRJNA384785	SRR15296950	Mycobacterium tuberculosis variant bovis	Spain	Bos taurus
PRJNA384785	SRR15296951	Mycobacterium tuberculosis variant bovis	Spain	Bos taurus
PRJNA384785	SRR15296952	Mycobacterium tuberculosis variant bovis	Spain	Bos taurus
PRJNA384785	SRR15296953	Mycobacterium tuberculosis variant bovis	Spain	Bos taurus
PRJNA384785	SRR15296954	Mycobacterium tuberculosis variant bovis	Spain	Bos taurus
PRJNA384785	SRR15296955	Mycobacterium tuberculosis variant bovis	Spain	Bos taurus
PRJNA384785	SRR15296956	Mycobacterium tuberculosis variant bovis	Spain	Bos taurus
PRJNA384785	SRR15296957	Mycobacterium tuberculosis variant bovis	Spain	Bos taurus
PRJNA384785	SRR15296958	Mycobacterium tuberculosis variant bovis	Spain	Bos taurus
PRJNA384785	SRR15296959	Mycobacterium tuberculosis variant bovis	Spain	Bos taurus
PRJNA384785	SRR15296962	Mycobacterium tuberculosis variant bovis	Spain	Bos taurus
PRJNA384785	SRR15296963	Mycobacterium tuberculosis variant bovis	Spain	Bos taurus
PRJNA384785	SRR15296964	Mycobacterium tuberculosis variant bovis	Spain	Bos taurus
PRJNA384785	SRR15296965	Mycobacterium tuberculosis variant bovis	Spain	Bos taurus
PRJNA384785	SRR15296966	Mycobacterium tuberculosis variant bovis	Spain	Bos taurus
PRJNA384785	SRR15296968	Mycobacterium tuberculosis variant bovis	Spain	Bos taurus
PRJNA384785	SRR15296969	Mycobacterium tuberculosis variant bovis	Spain	Bos taurus
PRJNA384785	SRR15296970	Mycobacterium tuberculosis variant bovis	Spain	Bos taurus
PRJNA384785	SRR15296971	Mycobacterium tuberculosis variant bovis	Spain	Bos taurus
PRJNA384785	SRR15296972	Mycobacterium tuberculosis variant bovis	Spain	Bos taurus
PRJNA384785	SRR15296973	Mycobacterium tuberculosis variant bovis	Spain	Bos taurus
PRJNA384785	SRR15296974	Mycobacterium tuberculosis variant bovis	Spain	Bos taurus
PRJNA384785	SRR15296975	Mycobacterium tuberculosis variant bovis	Spain	Bos taurus
PRJNA384785	SRR15296976	Mycobacterium tuberculosis variant bovis	Spain	Bos taurus
PRJNA384785	SRR15296977	Mycobacterium tuberculosis variant bovis	Spain	Bos taurus
PRJNA384785	SRR15296978	Mycobacterium tuberculosis variant bovis	Spain	Bos taurus
PRJNA384785	SRR15296979	Mycobacterium tuberculosis variant bovis	Spain	Bos taurus
PRJNA384785	SRR15296982	Mycobacterium tuberculosis variant bovis	Spain	Bos taurus
PRJNA384785	SRR15296983	Mycobacterium tuberculosis variant bovis	Spain	Bos taurus
PRJNA384785	SRR11418313	Mycobacterium tuberculosis variant bovis	Spain	Bos taurus
PRJNA384785	SRR11418314	Mycobacterium tuberculosis variant bovis	Spain	Bos taurus
PRJNA384785	SRR11418315	Mycobacterium tuberculosis variant bovis	Spain	Bos taurus
PRJNA384785	SRR11418316	Mycobacterium tuberculosis variant bovis	Spain	Bos taurus
PRJNA384785	SRR11418317	Mycobacterium tuberculosis variant bovis	Spain	Bos taurus
PRJNA384785	SRR11418318	Mycobacterium tuberculosis variant bovis	Spain	Bos taurus
PRJNA384785	SRR11418320	Mycobacterium tuberculosis variant bovis	Spain	Bos taurus
PRJNA384785	SRR11418321	Mycobacterium tuberculosis variant bovis	Spain	Bos taurus
PRJNA384785	SRR11418322	Mycobacterium tuberculosis variant bovis	Spain	Bos taurus
PRJNA384785	SRR11418323	Mycobacterium tuberculosis variant bovis	Spain	Bos taurus
PRJNA384785	SRR11418324	Mycobacterium tuberculosis variant bovis	Spain	Bos taurus
PRJNA384785	SRR11418325	Mycobacterium tuberculosis variant bovis	Spain	Bos taurus
PRJNA384785	SRR11418326	Mycobacterium tuberculosis variant bovis	Spain	Bos taurus
PRJNA384785	SRR11418327	Mycobacterium tuberculosis variant bovis	Spain	Bos taurus
PRJNA384785	SRR11418328	Mycobacterium tuberculosis variant bovis	Spain	Bos taurus
PRJNA384785	SRR11418330	Mycobacterium tuberculosis variant bovis	Spain	Bos taurus
PRJNA384785	SRR11418331	Mycobacterium tuberculosis variant bovis	Spain	Bos taurus
PRJNA384785	SRR11418333	Mycobacterium tuberculosis variant bovis	Spain	Bos taurus
PRJNA384785	SRR11418334	Mycobacterium tuberculosis variant bovis	Spain	Bos taurus
PRJNA384785	SRR11418335	Mycobacterium tuberculosis variant bovis	Spain	Bos taurus
PRJNA384785	SRR11418337	Mycobacterium tuberculosis variant bovis	Spain	Bos taurus
PRJNA384785	SRR11418338	Mycobacterium tuberculosis variant bovis	Spain	Bos taurus
PRJNA384785	SRR11418339	Mycobacterium tuberculosis variant bovis	Spain	Bos taurus
PRJNA384785	SRR20551031	Mycobacterium tuberculosis variant bovis	Spain	Bos taurus
PRJNA497101	SRR8065069	Mycobacterium tuberculosis variant bovis	Uganda	Bos taurus
PRJNA497101	SRR8065070	Mycobacterium tuberculosis variant bovis	Uganda	Bos taurus
PRJNA497101	SRR8065071	Mycobacterium tuberculosis variant bovis	Uganda	Bos taurus
PRJNA497101	SRR8065072	Mycobacterium tuberculosis variant bovis	Uganda	Bos taurus
PRJNA497101	SRR8065073	Mycobacterium tuberculosis variant bovis	Uganda	Bos taurus
PRJNA497101	SRR8065074	Mycobacterium tuberculosis variant bovis	Uganda	Bos taurus
PRJNA497101	SRR8065075	Mycobacterium tuberculosis variant bovis	Uganda	Bos taurus
PRJNA497101	SRR8065076	Mycobacterium tuberculosis variant bovis	Uganda	Bos taurus
PRJNA497101	SRR8065077	Mycobacterium tuberculosis variant bovis	Uganda	Bos taurus
PRJNA497101	SRR8065078	Mycobacterium tuberculosis variant bovis	Uganda	Bos taurus
PRJNA497101	SRR8065079	Mycobacterium tuberculosis variant bovis	Uganda	Bos taurus
PRJNA497101	SRR8065080	Mycobacterium tuberculosis variant bovis	Uganda	Bos taurus
PRJNA497101	SRR8065081	Mycobacterium tuberculosis variant bovis	Uganda	Bos taurus
PRJNA497101	SRR8065082	Mycobacterium tuberculosis variant bovis	Uganda	Bos taurus
PRJNA497101	SRR8065083	Mycobacterium tuberculosis variant bovis	Uganda	Bos taurus
PRJNA497101	SRR8065085	Mycobacterium tuberculosis variant bovis	Uganda	Bos taurus
PRJNA497101	SRR8065086	Mycobacterium tuberculosis variant bovis	Uganda	Bos taurus
PRJNA497101	SRR8065087	Mycobacterium tuberculosis variant bovis	Uganda	Bos taurus
PRJEB19799	ERR4187605	Mycobacterium tuberculosis variant bovis	United Kingdom	Bos taurus
PRJEB19799	ERR4187606	Mycobacterium tuberculosis variant bovis	United Kingdom	Bos taurus
PRJEB19799	ERR4187608	Mycobacterium tuberculosis variant bovis	United Kingdom	Bos taurus
PRJEB19799	ERR4187609	Mycobacterium tuberculosis variant bovis	United Kingdom	Bos taurus
PRJEB19799	ERR4187610	Mycobacterium tuberculosis variant bovis	United Kingdom	Bos taurus
PRJEB19799	ERR4187611	Mycobacterium tuberculosis variant bovis	United Kingdom	Bos taurus
PRJEB19799	ERR4187612	Mycobacterium tuberculosis variant bovis	United Kingdom	Bos taurus
PRJEB19799	ERR4187613	Mycobacterium tuberculosis variant bovis	United Kingdom	Bos taurus
PRJEB19799	ERR4187614	Mycobacterium tuberculosis variant bovis	United Kingdom	Bos taurus
PRJEB19799	ERR4187615	Mycobacterium tuberculosis variant bovis	United Kingdom	Bos taurus
PRJEB19799	ERR4187616	Mycobacterium tuberculosis variant bovis	United Kingdom	Bos taurus
PRJEB19799	ERR4187617	Mycobacterium tuberculosis variant bovis	United Kingdom	Bos taurus
PRJEB19799	ERR4187618	Mycobacterium tuberculosis variant bovis	United Kingdom	Bos taurus
PRJEB19799	ERR4187619	Mycobacterium tuberculosis variant bovis	United Kingdom	Bos taurus
PRJEB19799	ERR4187620	Mycobacterium tuberculosis variant bovis	United Kingdom	Bos taurus
PRJEB19799	ERR4187621	Mycobacterium tuberculosis variant bovis	United Kingdom	Bos taurus
PRJEB19799	ERR4187622	Mycobacterium tuberculosis variant bovis	United Kingdom	Bos taurus
PRJEB19799	ERR4187623	Mycobacterium tuberculosis variant bovis	United Kingdom	Bos taurus
PRJEB19799	ERR4187625	Mycobacterium tuberculosis variant bovis	United Kingdom	Bos taurus
PRJEB19799	ERR4187627	Mycobacterium tuberculosis variant bovis	United Kingdom	Bos taurus
PRJEB19799	ERR4187629	Mycobacterium tuberculosis variant bovis	United Kingdom	Bos taurus
PRJEB19799	ERR4187633	Mycobacterium tuberculosis variant bovis	United Kingdom	Bos taurus
PRJEB19799	ERR4187635	Mycobacterium tuberculosis variant bovis	United Kingdom	Bos taurus
PRJEB19799	ERR4187637	Mycobacterium tuberculosis variant bovis	United Kingdom	Bos taurus
PRJEB19799	ERR4187638	Mycobacterium tuberculosis variant bovis	United Kingdom	Bos taurus
PRJEB19799	ERR4187639	Mycobacterium tuberculosis variant bovis	United Kingdom	Bos taurus
PRJEB19799	ERR4187640	Mycobacterium tuberculosis variant bovis	United Kingdom	Bos taurus
PRJEB19799	ERR4187642	Mycobacterium tuberculosis variant bovis	United Kingdom	Bos taurus
PRJEB19799	ERR4187643	Mycobacterium tuberculosis variant bovis	United Kingdom	Bos taurus
PRJEB19799	ERR4187644	Mycobacterium tuberculosis variant bovis	United Kingdom	Bos taurus
PRJEB19799	ERR4187646	Mycobacterium tuberculosis variant bovis	United Kingdom	Bos taurus
PRJEB19799	ERR4187647	Mycobacterium tuberculosis variant bovis	United Kingdom	Bos taurus
PRJEB19799	ERR4187648	Mycobacterium tuberculosis variant bovis	United Kingdom	Bos taurus
PRJEB19799	ERR4187649	Mycobacterium tuberculosis variant bovis	United Kingdom	Bos taurus
PRJEB19799	ERR4187650	Mycobacterium tuberculosis variant bovis	United Kingdom	Bos taurus
PRJEB19799	ERR4187651	Mycobacterium tuberculosis variant bovis	United Kingdom	Bos taurus
PRJEB19799	ERR4187653	Mycobacterium tuberculosis variant bovis	United Kingdom	Bos taurus
PRJEB19799	ERR4187654	Mycobacterium tuberculosis variant bovis	United Kingdom	Bos taurus
PRJEB19799	ERR4187655	Mycobacterium tuberculosis variant bovis	United Kingdom	Bos taurus
PRJEB19799	ERR4187656	Mycobacterium tuberculosis variant bovis	United Kingdom	Bos taurus
PRJEB19799	ERR4187657	Mycobacterium tuberculosis variant bovis	United Kingdom	Bos taurus
PRJEB19799	ERR4187658	Mycobacterium tuberculosis variant bovis	United Kingdom	Bos taurus
PRJEB19799	ERR4187659	Mycobacterium tuberculosis variant bovis	United Kingdom	Bos taurus
PRJEB19799	ERR4187660	Mycobacterium tuberculosis variant bovis	United Kingdom	Bos taurus
PRJEB19799	ERR4187662	Mycobacterium tuberculosis variant bovis	United Kingdom	Bos taurus
PRJEB19799	ERR4187663	Mycobacterium tuberculosis variant bovis	United Kingdom	Bos taurus
PRJEB19799	ERR4187664	Mycobacterium tuberculosis variant bovis	United Kingdom	Bos taurus
PRJEB19799	ERR4187665	Mycobacterium tuberculosis variant bovis	United Kingdom	Bos taurus
PRJEB19799	ERR4187666	Mycobacterium tuberculosis variant bovis	United Kingdom	Bos taurus
PRJEB19799	ERR4187668	Mycobacterium tuberculosis variant bovis	United Kingdom	Bos taurus
PRJEB19799	ERR4187669	Mycobacterium tuberculosis variant bovis	United Kingdom	Bos taurus
PRJEB19799	ERR4187670	Mycobacterium tuberculosis variant bovis	United Kingdom	Bos taurus
PRJEB19799	ERR4187672	Mycobacterium tuberculosis variant bovis	United Kingdom	Bos taurus
PRJEB19799	ERR4187673	Mycobacterium tuberculosis variant bovis	United Kingdom	Bos taurus
PRJEB19799	ERR4187674	Mycobacterium tuberculosis variant bovis	United Kingdom	Bos taurus
PRJEB19799	ERR4187675	Mycobacterium tuberculosis variant bovis	United Kingdom	Bos taurus
PRJEB19799	ERR4187676	Mycobacterium tuberculosis variant bovis	United Kingdom	Bos taurus
PRJEB19799	ERR4187677	Mycobacterium tuberculosis variant bovis	United Kingdom	Bos taurus
PRJEB19799	ERR4187678	Mycobacterium tuberculosis variant bovis	United Kingdom	Bos taurus
PRJEB19799	ERR4187679	Mycobacterium tuberculosis variant bovis	United Kingdom	Bos taurus
PRJEB19799	ERR4187680	Mycobacterium tuberculosis variant bovis	United Kingdom	Bos taurus
PRJEB19799	ERR4187681	Mycobacterium tuberculosis variant bovis	United Kingdom	Bos taurus
PRJEB19799	ERR4187682	Mycobacterium tuberculosis variant bovis	United Kingdom	Bos taurus
PRJEB19799	ERR4187683	Mycobacterium tuberculosis variant bovis	United Kingdom	Bos taurus
PRJEB19799	ERR4187684	Mycobacterium tuberculosis variant bovis	United Kingdom	Bos taurus
PRJEB19799	ERR4187686	Mycobacterium tuberculosis variant bovis	United Kingdom	Bos taurus
PRJEB19799	ERR4187687	Mycobacterium tuberculosis variant bovis	United Kingdom	Bos taurus
PRJEB19799	ERR4187689	Mycobacterium tuberculosis variant bovis	United Kingdom	Bos taurus
PRJEB19799	ERR4187690	Mycobacterium tuberculosis variant bovis	United Kingdom	Bos taurus
PRJEB19799	ERR4187691	Mycobacterium tuberculosis variant bovis	United Kingdom	Bos taurus
PRJEB19799	ERR4187692	Mycobacterium tuberculosis variant bovis	United Kingdom	Bos taurus
PRJEB19799	ERR4187693	Mycobacterium tuberculosis variant bovis	United Kingdom	Bos taurus
PRJEB19799	ERR4187694	Mycobacterium tuberculosis variant bovis	United Kingdom	Bos taurus
PRJEB19799	ERR4187695	Mycobacterium tuberculosis variant bovis	United Kingdom	Bos taurus
PRJEB19799	ERR4187696	Mycobacterium tuberculosis variant bovis	United Kingdom	Bos taurus
PRJEB19799	ERR4187697	Mycobacterium tuberculosis variant bovis	United Kingdom	Bos taurus
PRJEB19799	ERR4187699	Mycobacterium tuberculosis variant bovis	United Kingdom	Bos taurus
PRJEB19799	ERR4187700	Mycobacterium tuberculosis variant bovis	United Kingdom	Bos taurus
PRJEB19799	ERR4187701	Mycobacterium tuberculosis variant bovis	United Kingdom	Bos taurus
PRJEB19799	ERR4187702	Mycobacterium tuberculosis variant bovis	United Kingdom	Bos taurus
PRJEB19799	ERR4187703	Mycobacterium tuberculosis variant bovis	United Kingdom	Bos taurus
PRJEB19799	ERR4187704	Mycobacterium tuberculosis variant bovis	United Kingdom	Bos taurus
PRJEB19799	ERR4187705	Mycobacterium tuberculosis variant bovis	United Kingdom	Bos taurus
PRJEB19799	ERR4187706	Mycobacterium tuberculosis variant bovis	United Kingdom	Bos taurus
PRJEB19799	ERR4187707	Mycobacterium tuberculosis variant bovis	United Kingdom	Bos taurus
PRJEB19799	ERR4187708	Mycobacterium tuberculosis variant bovis	United Kingdom	Bos taurus
PRJEB19799	ERR4187710	Mycobacterium tuberculosis variant bovis	United Kingdom	Bos taurus
PRJEB19799	ERR4187711	Mycobacterium tuberculosis variant bovis	United Kingdom	Bos taurus
PRJEB19799	ERR4187712	Mycobacterium tuberculosis variant bovis	United Kingdom	Bos taurus
PRJEB19799	ERR4187717	Mycobacterium tuberculosis variant bovis	United Kingdom	Bos taurus
PRJEB19799	ERR4187719	Mycobacterium tuberculosis variant bovis	United Kingdom	Bos taurus
PRJEB19799	ERR4187721	Mycobacterium tuberculosis variant bovis	United Kingdom	Bos taurus
PRJEB19799	ERR4187722	Mycobacterium tuberculosis variant bovis	United Kingdom	Bos taurus
PRJEB19799	ERR4187723	Mycobacterium tuberculosis variant bovis	United Kingdom	Bos taurus
PRJEB19799	ERR4187725	Mycobacterium tuberculosis variant bovis	United Kingdom	Bos taurus
PRJEB19799	ERR4187726	Mycobacterium tuberculosis variant bovis	United Kingdom	Bos taurus
PRJEB19799	ERR4187727	Mycobacterium tuberculosis variant bovis	United Kingdom	Bos taurus
PRJEB19799	ERR4187728	Mycobacterium tuberculosis variant bovis	United Kingdom	Bos taurus
PRJEB19799	ERR4187729	Mycobacterium tuberculosis variant bovis	United Kingdom	Bos taurus
PRJEB19799	ERR4187731	Mycobacterium tuberculosis variant bovis	United Kingdom	Bos taurus
PRJEB19799	ERR4187732	Mycobacterium tuberculosis variant bovis	United Kingdom	Bos taurus
PRJEB19799	ERR4187733	Mycobacterium tuberculosis variant bovis	United Kingdom	Bos taurus
PRJEB19799	ERR4187735	Mycobacterium tuberculosis variant bovis	United Kingdom	Bos taurus
PRJEB19799	ERR4187736	Mycobacterium tuberculosis variant bovis	United Kingdom	Bos taurus
PRJEB19799	ERR4187737	Mycobacterium tuberculosis variant bovis	United Kingdom	Bos taurus
PRJEB19799	ERR4187738	Mycobacterium tuberculosis variant bovis	United Kingdom	Bos taurus
PRJEB19799	ERR4187739	Mycobacterium tuberculosis variant bovis	United Kingdom	Bos taurus
PRJEB19799	ERR4187740	Mycobacterium tuberculosis variant bovis	United Kingdom	Bos taurus
PRJEB19799	ERR4187741	Mycobacterium tuberculosis variant bovis	United Kingdom	Bos taurus
PRJEB19799	ERR4187742	Mycobacterium tuberculosis variant bovis	United Kingdom	Bos taurus
PRJEB19799	ERR4187743	Mycobacterium tuberculosis variant bovis	United Kingdom	Bos taurus
PRJEB19799	ERR4187745	Mycobacterium tuberculosis variant bovis	United Kingdom	Bos taurus
PRJEB19799	ERR4187746	Mycobacterium tuberculosis variant bovis	United Kingdom	Bos taurus
PRJEB19799	ERR4187748	Mycobacterium tuberculosis variant bovis	United Kingdom	Bos taurus
PRJEB19799	ERR4187750	Mycobacterium tuberculosis variant bovis	United Kingdom	Bos taurus
PRJEB19799	ERR4187752	Mycobacterium tuberculosis variant bovis	United Kingdom	Bos taurus
PRJEB19799	ERR4187754	Mycobacterium tuberculosis variant bovis	United Kingdom	Bos taurus
PRJEB19799	ERR4187755	Mycobacterium tuberculosis variant bovis	United Kingdom	Bos taurus
PRJEB19799	ERR4187757	Mycobacterium tuberculosis variant bovis	United Kingdom	Bos taurus
PRJEB19799	ERR4187758	Mycobacterium tuberculosis variant bovis	United Kingdom	Bos taurus
PRJEB19799	ERR4187759	Mycobacterium tuberculosis variant bovis	United Kingdom	Bos taurus
PRJEB19799	ERR4187760	Mycobacterium tuberculosis variant bovis	United Kingdom	Bos taurus
PRJEB19799	ERR4187761	Mycobacterium tuberculosis variant bovis	United Kingdom	Bos taurus
PRJEB19799	ERR4187762	Mycobacterium tuberculosis variant bovis	United Kingdom	Bos taurus
PRJEB19799	ERR4187763	Mycobacterium tuberculosis variant bovis	United Kingdom	Bos taurus
PRJEB19799	ERR4187764	Mycobacterium tuberculosis variant bovis	United Kingdom	Bos taurus
PRJEB19799	ERR4187765	Mycobacterium tuberculosis variant bovis	United Kingdom	Bos taurus
PRJEB19799	ERR4187766	Mycobacterium tuberculosis variant bovis	United Kingdom	Bos taurus
PRJEB19799	ERR4187767	Mycobacterium tuberculosis variant bovis	United Kingdom	Bos taurus
PRJEB19799	ERR4187768	Mycobacterium tuberculosis variant bovis	United Kingdom	Bos taurus
PRJEB19799	ERR4187769	Mycobacterium tuberculosis variant bovis	United Kingdom	Bos taurus
PRJEB19799	ERR4187770	Mycobacterium tuberculosis variant bovis	United Kingdom	Bos taurus
PRJEB19799	ERR4187772	Mycobacterium tuberculosis variant bovis	United Kingdom	Bos taurus
PRJEB19799	ERR4187773	Mycobacterium tuberculosis variant bovis	United Kingdom	Bos taurus
PRJEB19799	ERR4187775	Mycobacterium tuberculosis variant bovis	United Kingdom	Bos taurus
PRJEB19799	ERR4187776	Mycobacterium tuberculosis variant bovis	United Kingdom	Bos taurus
PRJEB19799	ERR4187778	Mycobacterium tuberculosis variant bovis	United Kingdom	Bos taurus
PRJEB19799	ERR4187779	Mycobacterium tuberculosis variant bovis	United Kingdom	Bos taurus
PRJEB19799	ERR4187780	Mycobacterium tuberculosis variant bovis	United Kingdom	Bos taurus
PRJEB19799	ERR4187781	Mycobacterium tuberculosis variant bovis	United Kingdom	Bos taurus
PRJEB19799	ERR4187782	Mycobacterium tuberculosis variant bovis	United Kingdom	Bos taurus
PRJEB19799	ERR4187783	Mycobacterium tuberculosis variant bovis	United Kingdom	Bos taurus
PRJEB19799	ERR4187784	Mycobacterium tuberculosis variant bovis	United Kingdom	Bos taurus
PRJEB19799	ERR4187785	Mycobacterium tuberculosis variant bovis	United Kingdom	Bos taurus
PRJEB19799	ERR4187786	Mycobacterium tuberculosis variant bovis	United Kingdom	Bos taurus
PRJEB19799	ERR4187787	Mycobacterium tuberculosis variant bovis	United Kingdom	Bos taurus
PRJEB19799	ERR4187788	Mycobacterium tuberculosis variant bovis	United Kingdom	Bos taurus
PRJEB19799	ERR4187789	Mycobacterium tuberculosis variant bovis	United Kingdom	Bos taurus
PRJEB19799	ERR4187790	Mycobacterium tuberculosis variant bovis	United Kingdom	Bos taurus
PRJEB19799	ERR4187791	Mycobacterium tuberculosis variant bovis	United Kingdom	Bos taurus
PRJEB19799	ERR4187792	Mycobacterium tuberculosis variant bovis	United Kingdom	Bos taurus
PRJEB19799	ERR4187794	Mycobacterium tuberculosis variant bovis	United Kingdom	Bos taurus
PRJEB19799	ERR4187795	Mycobacterium tuberculosis variant bovis	United Kingdom	Bos taurus
PRJEB19799	ERR4187797	Mycobacterium tuberculosis variant bovis	United Kingdom	Bos taurus
PRJEB19799	ERR4187798	Mycobacterium tuberculosis variant bovis	United Kingdom	Bos taurus
PRJEB19799	ERR4187799	Mycobacterium tuberculosis variant bovis	United Kingdom	Bos taurus
PRJEB19799	ERR4187801	Mycobacterium tuberculosis variant bovis	United Kingdom	Bos taurus
PRJEB19799	ERR4187802	Mycobacterium tuberculosis variant bovis	United Kingdom	Bos taurus
PRJEB19799	ERR4187803	Mycobacterium tuberculosis variant bovis	United Kingdom	Bos taurus
PRJEB19799	ERR4187804	Mycobacterium tuberculosis variant bovis	United Kingdom	Bos taurus
PRJEB19799	ERR4187805	Mycobacterium tuberculosis variant bovis	United Kingdom	Bos taurus
PRJEB19799	ERR4187806	Mycobacterium tuberculosis variant bovis	United Kingdom	Bos taurus
PRJEB19799	ERR4187807	Mycobacterium tuberculosis variant bovis	United Kingdom	Bos taurus
PRJEB19799	ERR4187808	Mycobacterium tuberculosis variant bovis	United Kingdom	Bos taurus
PRJEB19799	ERR4187809	Mycobacterium tuberculosis variant bovis	United Kingdom	Bos taurus
PRJEB19799	ERR4187810	Mycobacterium tuberculosis variant bovis	United Kingdom	Bos taurus
PRJEB19799	ERR4187811	Mycobacterium tuberculosis variant bovis	United Kingdom	Bos taurus
PRJEB19799	ERR4187812	Mycobacterium tuberculosis variant bovis	United Kingdom	Bos taurus
PRJEB19799	ERR4187813	Mycobacterium tuberculosis variant bovis	United Kingdom	Bos taurus
PRJEB19799	ERR4187814	Mycobacterium tuberculosis variant bovis	United Kingdom	Bos taurus
PRJEB19799	ERR4187815	Mycobacterium tuberculosis variant bovis	United Kingdom	Bos taurus
PRJEB19799	ERR4187817	Mycobacterium tuberculosis variant bovis	United Kingdom	Bos taurus
PRJEB19799	ERR4187818	Mycobacterium tuberculosis variant bovis	United Kingdom	Bos taurus
PRJEB19799	ERR4187820	Mycobacterium tuberculosis variant bovis	United Kingdom	Bos taurus
PRJEB19799	ERR4187821	Mycobacterium tuberculosis variant bovis	United Kingdom	Bos taurus
PRJEB19799	ERR4187822	Mycobacterium tuberculosis variant bovis	United Kingdom	Bos taurus
PRJEB19799	ERR4187823	Mycobacterium tuberculosis variant bovis	United Kingdom	Bos taurus
PRJEB19799	ERR4187824	Mycobacterium tuberculosis variant bovis	United Kingdom	Bos taurus
PRJEB19799	ERR4187825	Mycobacterium tuberculosis variant bovis	United Kingdom	Bos taurus
PRJEB19799	ERR4187826	Mycobacterium tuberculosis variant bovis	United Kingdom	Bos taurus
PRJEB19799	ERR4187827	Mycobacterium tuberculosis variant bovis	United Kingdom	Bos taurus
PRJEB19799	ERR4187828	Mycobacterium tuberculosis variant bovis	United Kingdom	Bos taurus
PRJEB19799	ERR4187829	Mycobacterium tuberculosis variant bovis	United Kingdom	Bos taurus
PRJEB19799	ERR4187830	Mycobacterium tuberculosis variant bovis	United Kingdom	Bos taurus
PRJEB19799	ERR4187831	Mycobacterium tuberculosis variant bovis	United Kingdom	Bos taurus
PRJEB19799	ERR4187832	Mycobacterium tuberculosis variant bovis	United Kingdom	Bos taurus
PRJEB19799	ERR4187833	Mycobacterium tuberculosis variant bovis	United Kingdom	Bos taurus
PRJEB19799	ERR4187834	Mycobacterium tuberculosis variant bovis	United Kingdom	Bos taurus
PRJEB19799	ERR4187835	Mycobacterium tuberculosis variant bovis	United Kingdom	Bos taurus
PRJEB19799	ERR4187836	Mycobacterium tuberculosis variant bovis	United Kingdom	Bos taurus
PRJEB19799	ERR4187837	Mycobacterium tuberculosis variant bovis	United Kingdom	Bos taurus
PRJEB19799	ERR4187838	Mycobacterium tuberculosis variant bovis	United Kingdom	Bos taurus
PRJEB19799	ERR4187842	Mycobacterium tuberculosis variant bovis	United Kingdom	Bos taurus
PRJEB19799	ERR4187843	Mycobacterium tuberculosis variant bovis	United Kingdom	Bos taurus
PRJEB19799	ERR4187844	Mycobacterium tuberculosis variant bovis	United Kingdom	Bos taurus
PRJEB19799	ERR4187845	Mycobacterium tuberculosis variant bovis	United Kingdom	Bos taurus
PRJEB19799	ERR4187846	Mycobacterium tuberculosis variant bovis	United Kingdom	Bos taurus
PRJEB19799	ERR4187847	Mycobacterium tuberculosis variant bovis	United Kingdom	Bos taurus
PRJEB19799	ERR4187848	Mycobacterium tuberculosis variant bovis	United Kingdom	Bos taurus
PRJEB19799	ERR4187849	Mycobacterium tuberculosis variant bovis	United Kingdom	Bos taurus
PRJEB19799	ERR4187850	Mycobacterium tuberculosis variant bovis	United Kingdom	Bos taurus
PRJEB19799	ERR4187851	Mycobacterium tuberculosis variant bovis	United Kingdom	Bos taurus
PRJEB19799	ERR4187852	Mycobacterium tuberculosis variant bovis	United Kingdom	Bos taurus
PRJEB19799	ERR4187853	Mycobacterium tuberculosis variant bovis	United Kingdom	Bos taurus
PRJEB19799	ERR4187854	Mycobacterium tuberculosis variant bovis	United Kingdom	Bos taurus
PRJEB19799	ERR4187855	Mycobacterium tuberculosis variant bovis	United Kingdom	Bos taurus
PRJEB19799	ERR4187856	Mycobacterium tuberculosis variant bovis	United Kingdom	Bos taurus
PRJEB19799	ERR4187858	Mycobacterium tuberculosis variant bovis	United Kingdom	Bos taurus
PRJEB19799	ERR4187859	Mycobacterium tuberculosis variant bovis	United Kingdom	Bos taurus
PRJEB19799	ERR4187860	Mycobacterium tuberculosis variant bovis	United Kingdom	Bos taurus
PRJEB19799	ERR4187861	Mycobacterium tuberculosis variant bovis	United Kingdom	Bos taurus
PRJEB19799	ERR4187862	Mycobacterium tuberculosis variant bovis	United Kingdom	Bos taurus
PRJEB19799	ERR4187863	Mycobacterium tuberculosis variant bovis	United Kingdom	Bos taurus
PRJEB19799	ERR4187864	Mycobacterium tuberculosis variant bovis	United Kingdom	Bos taurus
PRJEB19799	ERR4187865	Mycobacterium tuberculosis variant bovis	United Kingdom	Bos taurus
PRJEB19799	ERR4187866	Mycobacterium tuberculosis variant bovis	United Kingdom	Bos taurus
PRJEB19799	ERR4187867	Mycobacterium tuberculosis variant bovis	United Kingdom	Bos taurus
PRJEB19799	ERR4187868	Mycobacterium tuberculosis variant bovis	United Kingdom	Bos taurus
PRJEB19799	ERR4187871	Mycobacterium tuberculosis variant bovis	United Kingdom	Bos taurus
PRJEB19799	ERR4187872	Mycobacterium tuberculosis variant bovis	United Kingdom	Bos taurus
PRJEB19799	ERR4187873	Mycobacterium tuberculosis variant bovis	United Kingdom	Bos taurus
PRJEB19799	ERR4187874	Mycobacterium tuberculosis variant bovis	United Kingdom	Bos taurus
PRJEB19799	ERR4187875	Mycobacterium tuberculosis variant bovis	United Kingdom	Bos taurus
PRJEB19799	ERR4187876	Mycobacterium tuberculosis variant bovis	United Kingdom	Bos taurus
PRJEB19799	ERR4187878	Mycobacterium tuberculosis variant bovis	United Kingdom	Bos taurus
PRJEB19799	ERR4187879	Mycobacterium tuberculosis variant bovis	United Kingdom	Bos taurus
PRJEB19799	ERR4187882	Mycobacterium tuberculosis variant bovis	United Kingdom	Bos taurus
PRJEB19799	ERR4187884	Mycobacterium tuberculosis variant bovis	United Kingdom	Bos taurus
PRJEB19799	ERR4187885	Mycobacterium tuberculosis variant bovis	United Kingdom	Bos taurus
PRJEB19799	ERR4187886	Mycobacterium tuberculosis variant bovis	United Kingdom	Bos taurus
PRJEB19799	ERR4187887	Mycobacterium tuberculosis variant bovis	United Kingdom	Bos taurus
PRJEB19799	ERR4187888	Mycobacterium tuberculosis variant bovis	United Kingdom	Bos taurus
PRJEB19799	ERR4187889	Mycobacterium tuberculosis variant bovis	United Kingdom	Bos taurus
PRJEB19799	ERR4187890	Mycobacterium tuberculosis variant bovis	United Kingdom	Bos taurus
PRJEB19799	ERR4187891	Mycobacterium tuberculosis variant bovis	United Kingdom	Bos taurus
PRJEB19799	ERR4187892	Mycobacterium tuberculosis variant bovis	United Kingdom	Bos taurus
PRJEB19799	ERR4187893	Mycobacterium tuberculosis variant bovis	United Kingdom	Bos taurus
PRJEB19799	ERR4187894	Mycobacterium tuberculosis variant bovis	United Kingdom	Bos taurus
PRJEB19799	ERR4187895	Mycobacterium tuberculosis variant bovis	United Kingdom	Bos taurus
PRJEB19799	ERR4187896	Mycobacterium tuberculosis variant bovis	United Kingdom	Bos taurus
PRJEB19799	ERR4187897	Mycobacterium tuberculosis variant bovis	United Kingdom	Bos taurus
PRJEB19799	ERR4187898	Mycobacterium tuberculosis variant bovis	United Kingdom	Bos taurus
PRJEB19799	ERR4187899	Mycobacterium tuberculosis variant bovis	United Kingdom	Bos taurus
PRJEB19799	ERR4187900	Mycobacterium tuberculosis variant bovis	United Kingdom	Bos taurus
PRJEB19799	ERR4187901	Mycobacterium tuberculosis variant bovis	United Kingdom	Bos taurus
PRJEB19799	ERR4187902	Mycobacterium tuberculosis variant bovis	United Kingdom	Bos taurus
PRJEB19799	ERR4187903	Mycobacterium tuberculosis variant bovis	United Kingdom	Bos taurus
PRJEB19799	ERR4187904	Mycobacterium tuberculosis variant bovis	United Kingdom	Bos taurus
PRJEB19799	ERR4187905	Mycobacterium tuberculosis variant bovis	United Kingdom	Bos taurus
PRJEB19799	ERR4187906	Mycobacterium tuberculosis variant bovis	United Kingdom	Bos taurus
PRJEB19799	ERR4187908	Mycobacterium tuberculosis variant bovis	United Kingdom	Bos taurus
PRJEB19799	ERR4187909	Mycobacterium tuberculosis variant bovis	United Kingdom	Bos taurus
PRJEB19799	ERR4187910	Mycobacterium tuberculosis variant bovis	United Kingdom	Bos taurus
PRJEB19799	ERR4187911	Mycobacterium tuberculosis variant bovis	United Kingdom	Bos taurus
PRJEB19799	ERR4187912	Mycobacterium tuberculosis variant bovis	United Kingdom	Bos taurus
PRJEB19799	ERR4187913	Mycobacterium tuberculosis variant bovis	United Kingdom	Bos taurus
PRJEB19799	ERR4187914	Mycobacterium tuberculosis variant bovis	United Kingdom	Bos taurus
PRJEB19799	ERR4187915	Mycobacterium tuberculosis variant bovis	United Kingdom	Bos taurus
PRJEB19799	ERR4187918	Mycobacterium tuberculosis variant bovis	United Kingdom	Bos taurus
PRJEB19799	ERR4187919	Mycobacterium tuberculosis variant bovis	United Kingdom	Bos taurus
PRJEB19799	ERR4187920	Mycobacterium tuberculosis variant bovis	United Kingdom	Bos taurus
PRJEB19799	ERR4187922	Mycobacterium tuberculosis variant bovis	United Kingdom	Bos taurus
PRJEB19799	ERR4187923	Mycobacterium tuberculosis variant bovis	United Kingdom	Bos taurus
PRJEB19799	ERR4187924	Mycobacterium tuberculosis variant bovis	United Kingdom	Bos taurus
PRJEB19799	ERR4187925	Mycobacterium tuberculosis variant bovis	United Kingdom	Bos taurus
PRJEB19799	ERR4187926	Mycobacterium tuberculosis variant bovis	United Kingdom	Bos taurus
PRJEB19799	ERR4187927	Mycobacterium tuberculosis variant bovis	United Kingdom	Bos taurus
PRJEB19799	ERR4187928	Mycobacterium tuberculosis variant bovis	United Kingdom	Bos taurus
PRJEB19799	ERR4187929	Mycobacterium tuberculosis variant bovis	United Kingdom	Bos taurus
PRJEB19799	ERR4187930	Mycobacterium tuberculosis variant bovis	United Kingdom	Bos taurus
PRJEB19799	ERR4187931	Mycobacterium tuberculosis variant bovis	United Kingdom	Bos taurus
PRJEB19799	ERR4187932	Mycobacterium tuberculosis variant bovis	United Kingdom	Bos taurus
PRJEB19799	ERR4187933	Mycobacterium tuberculosis variant bovis	United Kingdom	Bos taurus
PRJEB19799	ERR4187934	Mycobacterium tuberculosis variant bovis	United Kingdom	Bos taurus
PRJEB19799	ERR4187936	Mycobacterium tuberculosis variant bovis	United Kingdom	Bos taurus
PRJEB19799	ERR4187937	Mycobacterium tuberculosis variant bovis	United Kingdom	Bos taurus
PRJEB19799	ERR4187938	Mycobacterium tuberculosis variant bovis	United Kingdom	Bos taurus
PRJEB19799	ERR4187940	Mycobacterium tuberculosis variant bovis	United Kingdom	Bos taurus
PRJEB19799	ERR4187941	Mycobacterium tuberculosis variant bovis	United Kingdom	Bos taurus
PRJEB19799	ERR4187943	Mycobacterium tuberculosis variant bovis	United Kingdom	Bos taurus
PRJEB19799	ERR4187944	Mycobacterium tuberculosis variant bovis	United Kingdom	Bos taurus
PRJEB19799	ERR4187945	Mycobacterium tuberculosis variant bovis	United Kingdom	Bos taurus
PRJEB19799	ERR4187946	Mycobacterium tuberculosis variant bovis	United Kingdom	Bos taurus
PRJEB19799	ERR4187947	Mycobacterium tuberculosis variant bovis	United Kingdom	Bos taurus
PRJEB19799	ERR4187948	Mycobacterium tuberculosis variant bovis	United Kingdom	Bos taurus
PRJEB19799	ERR4187949	Mycobacterium tuberculosis variant bovis	United Kingdom	Bos taurus
PRJEB19799	ERR4187950	Mycobacterium tuberculosis variant bovis	United Kingdom	Bos taurus
PRJEB19799	ERR4187951	Mycobacterium tuberculosis variant bovis	United Kingdom	Bos taurus
PRJEB19799	ERR4187952	Mycobacterium tuberculosis variant bovis	United Kingdom	Bos taurus
PRJEB19799	ERR4187954	Mycobacterium tuberculosis variant bovis	United Kingdom	Bos taurus
PRJEB19799	ERR4187955	Mycobacterium tuberculosis variant bovis	United Kingdom	Bos taurus
PRJEB19799	ERR4187956	Mycobacterium tuberculosis variant bovis	United Kingdom	Bos taurus
PRJEB19799	ERR4187957	Mycobacterium tuberculosis variant bovis	United Kingdom	Bos taurus
PRJEB19799	ERR4187958	Mycobacterium tuberculosis variant bovis	United Kingdom	Bos taurus
PRJEB19799	ERR4187959	Mycobacterium tuberculosis variant bovis	United Kingdom	Bos taurus
PRJEB19799	ERR4187960	Mycobacterium tuberculosis variant bovis	United Kingdom	Bos taurus
PRJEB19799	ERR4187961	Mycobacterium tuberculosis variant bovis	United Kingdom	Bos taurus
PRJEB19799	ERR4187962	Mycobacterium tuberculosis variant bovis	United Kingdom	Bos taurus
PRJEB19799	ERR4187963	Mycobacterium tuberculosis variant bovis	United Kingdom	Bos taurus
PRJEB19799	ERR4187965	Mycobacterium tuberculosis variant bovis	United Kingdom	Bos taurus
PRJEB19799	ERR4187966	Mycobacterium tuberculosis variant bovis	United Kingdom	Bos taurus
PRJEB19799	ERR4187967	Mycobacterium tuberculosis variant bovis	United Kingdom	Bos taurus
PRJEB19799	ERR4187968	Mycobacterium tuberculosis variant bovis	United Kingdom	Bos taurus
PRJEB19799	ERR4187969	Mycobacterium tuberculosis variant bovis	United Kingdom	Bos taurus
PRJEB19799	ERR4187970	Mycobacterium tuberculosis variant bovis	United Kingdom	Bos taurus
PRJEB19799	ERR4187972	Mycobacterium tuberculosis variant bovis	United Kingdom	Bos taurus
PRJEB19799	ERR4187973	Mycobacterium tuberculosis variant bovis	United Kingdom	Bos taurus
PRJEB19799	ERR4187974	Mycobacterium tuberculosis variant bovis	United Kingdom	Bos taurus
PRJEB19799	ERR4187975	Mycobacterium tuberculosis variant bovis	United Kingdom	Bos taurus
PRJEB19799	ERR4187976	Mycobacterium tuberculosis variant bovis	United Kingdom	Bos taurus
PRJEB19799	ERR4187977	Mycobacterium tuberculosis variant bovis	United Kingdom	Bos taurus
PRJEB19799	ERR4187978	Mycobacterium tuberculosis variant bovis	United Kingdom	Bos taurus
PRJEB19799	ERR4187979	Mycobacterium tuberculosis variant bovis	United Kingdom	Bos taurus
PRJEB19799	ERR4187980	Mycobacterium tuberculosis variant bovis	United Kingdom	Bos taurus
PRJEB19799	ERR4187981	Mycobacterium tuberculosis variant bovis	United Kingdom	Bos taurus
PRJEB19799	ERR4187982	Mycobacterium tuberculosis variant bovis	United Kingdom	Bos taurus
PRJEB19799	ERR4187983	Mycobacterium tuberculosis variant bovis	United Kingdom	Bos taurus
PRJEB19799	ERR4187984	Mycobacterium tuberculosis variant bovis	United Kingdom	Bos taurus
[truncated: 4,363 more rows]
